# Supplementary material for: SMRT sequencing of the Campylobacter coli BfR-CA-9557 genome sequence reveals unique methylation motifs
Source: BMC Genomics. 2015 Dec 21;16:1088. doi: 10.1186/s12864-015-2317-3 (PMC4687069; doi:10.1186/s12864-015-2317-3)
Supplement: Additional file 4: — Prodigal annotation of the C. coli BFR-CA-9557. Annotation of the C. coli BFR-CA-9557 genome using the Prodigal/Prokka annotation pipeline. (XLS 727 kb) [file 12864_2015_2317_MOESM4_ESM.xls]

## Sheet: Sheet1
feature	start position	end position	strand	description
CDS	127	318	+	ID=CCOL_00010;inference=ab initio prediction:Prodigal:2.60;locus_tag=CCOL_00010;product=hypothetical protein;protein_id=gnl|goettingen|CCOL_00010
gene	127	318	+	locus_tag=CCOL_00010
CDS	445	666	+	ID=CCOL_00020;inference=ab initio prediction:Prodigal:2.60;locus_tag=CCOL_00020;product=hypothetical protein;protein_id=gnl|goettingen|CCOL_00020
gene	445	666	+	locus_tag=CCOL_00020
CDS	1067	2071	+	ID=CCOL_00030;gene=flgI_1;inference=ab initio prediction:Prodigal:2.60,similar to AA sequence:UniProtKB:Q9PMJ8;locus_tag=CCOL_00030;product=Flagellar P-ring protein precursor;protein_id=gnl|goettingen|CCOL_00030
gene	1067	2071	+	gene=flgI_1;locus_tag=CCOL_00030
CDS	2112	2453	+	ID=CCOL_00040;inference=ab initio prediction:Prodigal:2.60;locus_tag=CCOL_00040;product=hypothetical protein;protein_id=gnl|goettingen|CCOL_00040
gene	2112	2453	+	locus_tag=CCOL_00040
CDS	2516	2707	+	ID=CCOL_00050;inference=ab initio prediction:Prodigal:2.60;locus_tag=CCOL_00050;product=hypothetical protein;protein_id=gnl|goettingen|CCOL_00050
gene	2516	2707	+	locus_tag=CCOL_00050
CDS	2754	2942	+	ID=CCOL_00060;inference=ab initio prediction:Prodigal:2.60;locus_tag=CCOL_00060;product=hypothetical protein;protein_id=gnl|goettingen|CCOL_00060
gene	2754	2942	+	locus_tag=CCOL_00060
CDS	2930	3187	+	ID=CCOL_00070;inference=ab initio prediction:Prodigal:2.60;locus_tag=CCOL_00070;product=hypothetical protein;protein_id=gnl|goettingen|CCOL_00070
gene	2930	3187	+	locus_tag=CCOL_00070
CDS	3197	3598	+	ID=CCOL_00080;inference=ab initio prediction:Prodigal:2.60,protein motif:CLUSTERS:PRK08471;locus_tag=CCOL_00080;product=flagellar hook-associated protein FlgK;protein_id=gnl|goettingen|CCOL_00080
gene	3197	3598	+	locus_tag=CCOL_00080
CDS	4153	5022	+	ID=CCOL_00090;inference=ab initio prediction:Prodigal:2.60,protein motif:CLUSTERS:PRK08471;locus_tag=CCOL_00090;product=flagellar hook-associated protein FlgK;protein_id=gnl|goettingen|CCOL_00090
gene	4153	5022	+	locus_tag=CCOL_00090
CDS	5039	5422	+	ID=CCOL_00100;inference=ab initio prediction:Prodigal:2.60;locus_tag=CCOL_00100;product=hypothetical protein;protein_id=gnl|goettingen|CCOL_00100
gene	5039	5422	+	locus_tag=CCOL_00100
CDS	5428	5802	+	ID=CCOL_00110;inference=ab initio prediction:Prodigal:2.60;locus_tag=CCOL_00110;product=hypothetical protein;protein_id=gnl|goettingen|CCOL_00110
gene	5428	5802	+	locus_tag=CCOL_00110
CDS	5805	6062	+	ID=CCOL_00120;inference=ab initio prediction:Prodigal:2.60,protein motif:CLUSTERS:PRK10621;locus_tag=CCOL_00120;product=hypothetical protein;protein_id=gnl|goettingen|CCOL_00120
gene	5805	6062	+	locus_tag=CCOL_00120
CDS	6086	6568	+	ID=CCOL_00130;inference=ab initio prediction:Prodigal:2.60,protein motif:CLUSTERS:PRK10621;locus_tag=CCOL_00130;product=hypothetical protein;protein_id=gnl|goettingen|CCOL_00130
gene	6086	6568	+	locus_tag=CCOL_00130
CDS	6565	7740	-	ID=CCOL_00140;gene=gspF_1;inference=ab initio prediction:Prodigal:2.60,similar to AA sequence:UniProtKB:P41441;locus_tag=CCOL_00140;product=Putative type II secretion system protein F;protein_id=gnl|goettingen|CCOL_00140
gene	6565	7740	-	gene=gspF_1;locus_tag=CCOL_00140
CDS	7727	9289	-	ID=CCOL_00150;gene=epsE_1;inference=ab initio prediction:Prodigal:2.60,similar to AA sequence:UniProtKB:P37093;locus_tag=CCOL_00150;product=Type II secretion system protein E;protein_id=gnl|goettingen|CCOL_00150
gene	7727	9289	-	gene=epsE_1;locus_tag=CCOL_00150
CDS	9282	9878	-	ID=CCOL_00160;inference=ab initio prediction:Prodigal:2.60;locus_tag=CCOL_00160;product=hypothetical protein;protein_id=gnl|goettingen|CCOL_00160
gene	9282	9878	-	locus_tag=CCOL_00160
CDS	9875	10471	-	ID=CCOL_00170;inference=ab initio prediction:Prodigal:2.60;locus_tag=CCOL_00170;product=hypothetical protein;protein_id=gnl|goettingen|CCOL_00170
gene	9875	10471	-	locus_tag=CCOL_00170
CDS	10464	11882	-	ID=CCOL_00180;gene=xpsD_1;inference=ab initio prediction:Prodigal:2.60,similar to AA sequence:UniProtKB:P29041;locus_tag=CCOL_00180;product=Type II secretion system protein D precursor;protein_id=gnl|goettingen|CCOL_00180
gene	10464	11882	-	gene=xpsD_1;locus_tag=CCOL_00180
CDS	11860	12156	-	ID=CCOL_00190;inference=ab initio prediction:Prodigal:2.60;locus_tag=CCOL_00190;product=hypothetical protein;protein_id=gnl|goettingen|CCOL_00190
gene	11860	12156	-	locus_tag=CCOL_00190
CDS	12195	15755	-	ID=CCOL_00200;eC_number=1.2.7.-;gene=nifJ_1;inference=ab initio prediction:Prodigal:2.60,similar to AA sequence:UniProtKB:Q06879;locus_tag=CCOL_00200;product=Pyruvate-flavodoxin oxidoreductase;protein_id=gnl|goettingen|CCOL_00200
gene	12195	15755	-	gene=nifJ_1;locus_tag=CCOL_00200
CDS	15859	16497	-	ID=CCOL_00210;eC_number=3.1.3.18;gene=gph_1;inference=ab initio prediction:Prodigal:2.60,similar to AA sequence:UniProtKB:P32662;locus_tag=CCOL_00210;product=Phosphoglycolate phosphatase;protein_id=gnl|goettingen|CCOL_00210
gene	15859	16497	-	gene=gph_1;locus_tag=CCOL_00210
CDS	16497	17495	-	ID=CCOL_00220;gene=oprF_1;inference=ab initio prediction:Prodigal:2.60,similar to AA sequence:UniProtKB:P13794;locus_tag=CCOL_00220;product=Outer membrane porin F precursor;protein_id=gnl|goettingen|CCOL_00220
gene	16497	17495	-	gene=oprF_1;locus_tag=CCOL_00220
CDS	17617	18006	-	ID=CCOL_00230;gene=rpsI_1;inference=ab initio prediction:Prodigal:2.60,similar to AA sequence:UniProtKB:Q6N650;locus_tag=CCOL_00230;product=30S ribosomal protein S9;protein_id=gnl|goettingen|CCOL_00230
gene	17617	18006	-	gene=rpsI_1;locus_tag=CCOL_00230
CDS	18009	18434	-	ID=CCOL_00240;gene=rplM_1;inference=ab initio prediction:Prodigal:2.60,similar to AA sequence:UniProtKB:Q1R6A9;locus_tag=CCOL_00240;product=50S ribosomal protein L13;protein_id=gnl|goettingen|CCOL_00240
gene	18009	18434	-	gene=rplM_1;locus_tag=CCOL_00240
CDS	18626	19426	+	ID=CCOL_00250;gene=djlA_1;inference=ab initio prediction:Prodigal:2.60,similar to AA sequence:UniProtKB:P31680;locus_tag=CCOL_00250;product=DnaJ-like protein DjlA;protein_id=gnl|goettingen|CCOL_00250
gene	18626	19426	+	gene=djlA_1;locus_tag=CCOL_00250
CDS	19426	20172	+	ID=CCOL_00260;inference=ab initio prediction:Prodigal:2.60,protein motif:Pfam:PF07656.5;locus_tag=CCOL_00260;product=KWG Leptospira;protein_id=gnl|goettingen|CCOL_00260
gene	19426	20172	+	locus_tag=CCOL_00260
CDS	20169	20663	-	ID=CCOL_00270;inference=ab initio prediction:Prodigal:2.60,protein motif:Pfam:PF12705.1;locus_tag=CCOL_00270;product=PD-(D/E)XK nuclease superfamily protein;protein_id=gnl|goettingen|CCOL_00270
gene	20169	20663	-	locus_tag=CCOL_00270
CDS	20663	22930	-	ID=CCOL_00280;eC_number=3.1.-.-;gene=addA;inference=ab initio prediction:Prodigal:2.60,similar to AA sequence:UniProtKB:Q7A6H4;locus_tag=CCOL_00280;product=ATP-dependent helicase/nuclease subunit A;protein_id=gnl|goettingen|CCOL_00280
gene	20663	22930	-	gene=addA;locus_tag=CCOL_00280
CDS	22927	25293	-	ID=CCOL_00290;inference=ab initio prediction:Prodigal:2.60,protein motif:Pfam:PF12705.1;locus_tag=CCOL_00290;product=PD-(D/E)XK nuclease superfamily protein;protein_id=gnl|goettingen|CCOL_00290
gene	22927	25293	-	locus_tag=CCOL_00290
CDS	25290	25814	-	ID=CCOL_00300;inference=ab initio prediction:Prodigal:2.60,protein motif:Pfam:PF05751.5;locus_tag=CCOL_00300;product=FixH;protein_id=gnl|goettingen|CCOL_00300
gene	25290	25814	-	locus_tag=CCOL_00300
CDS	25807	26397	-	ID=CCOL_00310;inference=ab initio prediction:Prodigal:2.60;locus_tag=CCOL_00310;product=hypothetical protein;protein_id=gnl|goettingen|CCOL_00310
gene	25807	26397	-	locus_tag=CCOL_00310
CDS	26394	26495	-	ID=CCOL_00320;inference=ab initio prediction:Prodigal:2.60;locus_tag=CCOL_00320;product=hypothetical protein;protein_id=gnl|goettingen|CCOL_00320
gene	26394	26495	-	locus_tag=CCOL_00320
CDS	26492	26713	-	ID=CCOL_00330;inference=ab initio prediction:Prodigal:2.60;locus_tag=CCOL_00330;product=hypothetical protein;protein_id=gnl|goettingen|CCOL_00330
gene	26492	26713	-	locus_tag=CCOL_00330
CDS	26713	27576	-	ID=CCOL_00340;gene=ccoP;inference=ab initio prediction:Prodigal:2.60,similar to AA sequence:UniProtKB:Q5GCA5;locus_tag=CCOL_00340;product=Cbb3-type cytochrome c oxidase subunit CcoP;protein_id=gnl|goettingen|CCOL_00340
gene	26713	27576	-	gene=ccoP;locus_tag=CCOL_00340
CDS	27576	27827	-	ID=CCOL_00350;inference=ab initio prediction:Prodigal:2.60,protein motif:Pfam:PF05545.5;locus_tag=CCOL_00350;product=Cbb3-type cytochrome oxidase component FixQ;protein_id=gnl|goettingen|CCOL_00350
gene	27576	27827	-	locus_tag=CCOL_00350
CDS	27844	28509	-	ID=CCOL_00360;inference=ab initio prediction:Prodigal:2.60,protein motif:Pfam:PF02433.9;locus_tag=CCOL_00360;product=Cytochrome C oxidase%2C mono-heme subunit/FixO;protein_id=gnl|goettingen|CCOL_00360
gene	27844	28509	-	locus_tag=CCOL_00360
CDS	28522	29988	-	ID=CCOL_00370;inference=ab initio prediction:Prodigal:2.60,similar to AA sequence:UniProtKB:Q05572;locus_tag=CCOL_00370;note=Cytochrome c oxidase subunit 1 homolog%2C bacteroid;product=hypothetical protein;protein_id=gnl|goettingen|CCOL_00370
gene	28522	29988	-	locus_tag=CCOL_00370
CDS	30117	30785	-	ID=CCOL_00380;gene=mprA_1;inference=ab initio prediction:Prodigal:2.60,similar to AA sequence:UniProtKB:A0R3I8;locus_tag=CCOL_00380;product=Response regulator MprA;protein_id=gnl|goettingen|CCOL_00380
gene	30117	30785	-	gene=mprA_1;locus_tag=CCOL_00380
CDS	30789	32003	-	ID=CCOL_00390;eC_number=2.7.13.3;gene=fixL;inference=ab initio prediction:Prodigal:2.60,similar to AA sequence:UniProtKB:P23222;locus_tag=CCOL_00390;product=Sensor protein FixL;protein_id=gnl|goettingen|CCOL_00390
gene	30789	32003	-	gene=fixL;locus_tag=CCOL_00390
CDS	32004	32294	-	ID=CCOL_00400;inference=ab initio prediction:Prodigal:2.60;locus_tag=CCOL_00400;product=hypothetical protein;protein_id=gnl|goettingen|CCOL_00400
gene	32004	32294	-	locus_tag=CCOL_00400
CDS	32276	32674	-	ID=CCOL_00410;inference=ab initio prediction:Prodigal:2.60;locus_tag=CCOL_00410;product=hypothetical protein;protein_id=gnl|goettingen|CCOL_00410
gene	32276	32674	-	locus_tag=CCOL_00410
CDS	32671	33789	-	ID=CCOL_00420;eC_number=6.3.5.5;gene=carA;inference=ab initio prediction:Prodigal:2.60,similar to AA sequence:UniProtKB:P0A6F1;locus_tag=CCOL_00420;product=Carbamoyl-phosphate synthase small chain;protein_id=gnl|goettingen|CCOL_00420
gene	32671	33789	-	gene=carA;locus_tag=CCOL_00420
CDS	33793	34344	-	ID=CCOL_00430;inference=ab initio prediction:Prodigal:2.60;locus_tag=CCOL_00430;product=hypothetical protein;protein_id=gnl|goettingen|CCOL_00430
gene	33793	34344	-	locus_tag=CCOL_00430
CDS	34418	34936	-	ID=CCOL_00440;inference=ab initio prediction:Prodigal:2.60,protein motif:Pfam:PF03448.11;locus_tag=CCOL_00440;product=MgtE intracellular N domain protein;protein_id=gnl|goettingen|CCOL_00440
gene	34418	34936	-	locus_tag=CCOL_00440
CDS	34929	35357	-	ID=CCOL_00450;inference=ab initio prediction:Prodigal:2.60;locus_tag=CCOL_00450;product=hypothetical protein;protein_id=gnl|goettingen|CCOL_00450
gene	34929	35357	-	locus_tag=CCOL_00450
CDS	35354	36604	-	ID=CCOL_00460;eC_number=6.3.4.4;gene=purA;inference=ab initio prediction:Prodigal:2.60,similar to AA sequence:UniProtKB:Q9PMG4;locus_tag=CCOL_00460;product=Adenylosuccinate synthetase;protein_id=gnl|goettingen|CCOL_00460
gene	35354	36604	-	gene=purA;locus_tag=CCOL_00460
tRNA	36627	36720	-	ID=CCOL_00470;inference=COORDINATES:profile:Aragorn:1.2;locus_tag=CCOL_00470;product=tRNA-seC(tca)
gene	36627	36720	-	locus_tag=CCOL_00470
CDS	36878	38089	+	ID=CCOL_00480;inference=ab initio prediction:Prodigal:2.60,protein motif:CLUSTERS:PRK11099;locus_tag=CCOL_00480;product=putative inner membrane protein;protein_id=gnl|goettingen|CCOL_00480
gene	36878	38089	+	locus_tag=CCOL_00480
CDS	38093	38320	+	ID=CCOL_00490;gene=tusA_1;inference=ab initio prediction:Prodigal:2.60,protein motif:HAMAP:MF_00413;locus_tag=CCOL_00490;product=Sulfurtransferase TusA;protein_id=gnl|goettingen|CCOL_00490
gene	38093	38320	+	gene=tusA_1;locus_tag=CCOL_00490
CDS	38462	39943	-	ID=CCOL_00500;gene=putP;inference=ab initio prediction:Prodigal:2.60,similar to AA sequence:UniProtKB:P07117;locus_tag=CCOL_00500;product=Sodium/proline symporter;protein_id=gnl|goettingen|CCOL_00500
gene	38462	39943	-	gene=putP;locus_tag=CCOL_00500
CDS	39958	43461	-	ID=CCOL_00510;gene=putA;inference=ab initio prediction:Prodigal:2.60,similar to AA sequence:UniProtKB:P10503;locus_tag=CCOL_00510;product=Bifunctional protein PutA;protein_id=gnl|goettingen|CCOL_00510
gene	39958	43461	-	gene=putA;locus_tag=CCOL_00510
CDS	43599	44525	-	ID=CCOL_00520;eC_number=2.7.9.3;gene=selD;inference=ab initio prediction:Prodigal:2.60,similar to AA sequence:UniProtKB:O67139;locus_tag=CCOL_00520;product=Selenide%2C water dikinase;protein_id=gnl|goettingen|CCOL_00520
gene	43599	44525	-	gene=selD;locus_tag=CCOL_00520
CDS	44629	45201	-	ID=CCOL_00530;inference=ab initio prediction:Prodigal:2.60,protein motif:Pfam:PF01206.1;locus_tag=CCOL_00530;product=SirA-like protein;protein_id=gnl|goettingen|CCOL_00530
gene	44629	45201	-	locus_tag=CCOL_00530
CDS	45326	46057	-	ID=CCOL_00540;inference=ab initio prediction:Prodigal:2.60,protein motif:CLUSTERS:PRK10676;locus_tag=CCOL_00540;product=DNA-binding transcriptional regulator ModE;protein_id=gnl|goettingen|CCOL_00540
gene	45326	46057	-	locus_tag=CCOL_00540
CDS	46050	46832	-	ID=CCOL_00550;gene=fdhD;inference=ab initio prediction:Prodigal:2.60,protein motif:HAMAP:MF_00187;locus_tag=CCOL_00550;product=Protein FdhD;protein_id=gnl|goettingen|CCOL_00550
gene	46050	46832	-	gene=fdhD;locus_tag=CCOL_00550
CDS	46985	49225	+	ID=CCOL_00560;gene=vacA_1;inference=ab initio prediction:Prodigal:2.60,similar to AA sequence:UniProtKB:Q48247;locus_tag=CCOL_00560;product=Vacuolating cytotoxin autotransporter precursor;protein_id=gnl|goettingen|CCOL_00560
gene	46985	49225	+	gene=vacA_1;locus_tag=CCOL_00560
CDS	50571	51503	-	ID=CCOL_00570;gene=fdoI;inference=ab initio prediction:Prodigal:2.60,similar to AA sequence:UniProtKB:P0AEL0;locus_tag=CCOL_00570;product=Formate dehydrogenase%2C cytochrome b556(fdo) subunit;protein_id=gnl|goettingen|CCOL_00570
gene	50571	51503	-	gene=fdoI;locus_tag=CCOL_00570
CDS	51500	52141	-	ID=CCOL_00580;gene=fdhB1;inference=ab initio prediction:Prodigal:2.60,similar to AA sequence:UniProtKB:P27273;locus_tag=CCOL_00580;product=Formate dehydrogenase iron-sulfur subunit;protein_id=gnl|goettingen|CCOL_00580
gene	51500	52141	-	gene=fdhB1;locus_tag=CCOL_00580
CDS	52145	54385	-	ID=CCOL_00590;eC_number=1.2.1.2;gene=fdhA;inference=ab initio prediction:Prodigal:2.60,similar to AA sequence:UniProtKB:Q934F5;locus_tag=CCOL_00590;product=Formate dehydrogenase subunit alpha precursor;protein_id=gnl|goettingen|CCOL_00590
gene	52145	54385	-	gene=fdhA;locus_tag=CCOL_00590
CDS	54407	54949	-	ID=CCOL_00600;eC_number=1.1.5.6;gene=fdnG;inference=ab initio prediction:Prodigal:2.60,similar to AA sequence:UniProtKB:P24183;locus_tag=CCOL_00600;product=Formate dehydrogenase%2C nitrate-inducible%2C major subunit precursor;protein_id=gnl|goettingen|CCOL_00600
gene	54407	54949	-	gene=fdnG;locus_tag=CCOL_00600
CDS	54949	55140	-	ID=CCOL_00610;inference=ab initio prediction:Prodigal:2.60;locus_tag=CCOL_00610;product=hypothetical protein;protein_id=gnl|goettingen|CCOL_00610
gene	54949	55140	-	locus_tag=CCOL_00610
CDS	55115	55816	-	ID=CCOL_00620;gene=dmsD;inference=ab initio prediction:Prodigal:2.60,protein motif:HAMAP:MF_00940;locus_tag=CCOL_00620;product=Tat proofreading chaperone DmsD;protein_id=gnl|goettingen|CCOL_00620
gene	55115	55816	-	gene=dmsD;locus_tag=CCOL_00620
CDS	56148	57296	-	ID=CCOL_00630;eC_number=4.1.1.96;gene=nspC;inference=ab initio prediction:Prodigal:2.60,similar to AA sequence:UniProtKB:A8FNH9;locus_tag=CCOL_00630;product=Carboxynorspermidine/carboxyspermidine decarboxylase;protein_id=gnl|goettingen|CCOL_00630
gene	56148	57296	-	gene=nspC;locus_tag=CCOL_00630
CDS	57419	58486	+	ID=CCOL_00640;eC_number=1.-.-.-;gene=mco_1;inference=ab initio prediction:Prodigal:2.60,similar to AA sequence:UniProtKB:Q69HT9;locus_tag=CCOL_00640;product=Multicopper oxidase mco;protein_id=gnl|goettingen|CCOL_00640
gene	57419	58486	+	gene=mco_1;locus_tag=CCOL_00640
CDS	58567	58959	+	ID=CCOL_00650;eC_number=1.-.-.-;gene=mco_2;inference=ab initio prediction:Prodigal:2.60,similar to AA sequence:UniProtKB:Q69HT9;locus_tag=CCOL_00650;product=Multicopper oxidase mco;protein_id=gnl|goettingen|CCOL_00650
gene	58567	58959	+	gene=mco_2;locus_tag=CCOL_00650
CDS	58961	59182	+	ID=CCOL_00660;inference=ab initio prediction:Prodigal:2.60,protein motif:Pfam:PF02597.14;locus_tag=CCOL_00660;product=ThiS family protein;protein_id=gnl|goettingen|CCOL_00660
gene	58961	59182	+	locus_tag=CCOL_00660
CDS	59183	59629	+	ID=CCOL_00670;eC_number=2.8.1.12;gene=moaE;inference=ab initio prediction:Prodigal:2.60,similar to AA sequence:UniProtKB:P56422;locus_tag=CCOL_00670;product=Molybdopterin synthase catalytic subunit;protein_id=gnl|goettingen|CCOL_00670
gene	59183	59629	+	gene=moaE;locus_tag=CCOL_00670
CDS	59674	60864	+	ID=CCOL_00680;eC_number=2.10.1.1;gene=moeA_1;inference=ab initio prediction:Prodigal:2.60,similar to AA sequence:UniProtKB:P12281;locus_tag=CCOL_00680;product=Molybdopterin molybdenumtransferase;protein_id=gnl|goettingen|CCOL_00680
gene	59674	60864	+	gene=moeA_1;locus_tag=CCOL_00680
CDS	60931	61287	-	ID=CCOL_00690;inference=ab initio prediction:Prodigal:2.60;locus_tag=CCOL_00690;product=hypothetical protein;protein_id=gnl|goettingen|CCOL_00690
gene	60931	61287	-	locus_tag=CCOL_00690
CDS	61347	61784	-	ID=CCOL_00700;inference=ab initio prediction:Prodigal:2.60;locus_tag=CCOL_00700;product=hypothetical protein;protein_id=gnl|goettingen|CCOL_00700
gene	61347	61784	-	locus_tag=CCOL_00700
CDS	62452	62634	+	ID=CCOL_00710;inference=ab initio prediction:Prodigal:2.60;locus_tag=CCOL_00710;product=hypothetical protein;protein_id=gnl|goettingen|CCOL_00710
gene	62452	62634	+	locus_tag=CCOL_00710
CDS	62708	63973	+	ID=CCOL_00720;gene=dcuD_1;inference=ab initio prediction:Prodigal:2.60,similar to AA sequence:UniProtKB:P45428;locus_tag=CCOL_00720;product=Putative cryptic C4-dicarboxylate transporter DcuD;protein_id=gnl|goettingen|CCOL_00720
gene	62708	63973	+	gene=dcuD_1;locus_tag=CCOL_00720
CDS	63925	64902	-	ID=CCOL_00730;inference=ab initio prediction:Prodigal:2.60;locus_tag=CCOL_00730;product=hypothetical protein;protein_id=gnl|goettingen|CCOL_00730
gene	63925	64902	-	locus_tag=CCOL_00730
CDS	64960	65949	-	ID=CCOL_00740;eC_number=6.3.3.1;gene=purM;inference=ab initio prediction:Prodigal:2.60,similar to AA sequence:UniProtKB:Q9KPY6;locus_tag=CCOL_00740;product=Phosphoribosylformylglycinamidine cyclo-ligase;protein_id=gnl|goettingen|CCOL_00740
gene	64960	65949	-	gene=purM;locus_tag=CCOL_00740
CDS	66010	66615	+	ID=CCOL_00750;eC_number=2.7.1.24;gene=coaE;inference=ab initio prediction:Prodigal:2.60,similar to AA sequence:UniProtKB:P63831;locus_tag=CCOL_00750;product=Dephospho-CoA kinase;protein_id=gnl|goettingen|CCOL_00750
gene	66010	66615	+	gene=coaE;locus_tag=CCOL_00750
CDS	66612	67361	+	ID=CCOL_00760;eC_number=5.1.1.7;gene=dapF;inference=ab initio prediction:Prodigal:2.60,similar to AA sequence:UniProtKB:A1W1D0;locus_tag=CCOL_00760;product=Diaminopimelate epimerase;protein_id=gnl|goettingen|CCOL_00760
gene	66612	67361	+	gene=dapF;locus_tag=CCOL_00760
CDS	67336	68067	+	ID=CCOL_00770;inference=ab initio prediction:Prodigal:2.60,protein motif:CLUSTERS:PRK10356;locus_tag=CCOL_00770;product=hypothetical protein;protein_id=gnl|goettingen|CCOL_00770
gene	67336	68067	+	locus_tag=CCOL_00770
CDS	68532	69110	-	ID=CCOL_00780;inference=ab initio prediction:Prodigal:2.60;locus_tag=CCOL_00780;product=hypothetical protein;protein_id=gnl|goettingen|CCOL_00780
gene	68532	69110	-	locus_tag=CCOL_00780
CDS	69422	69739	-	ID=CCOL_00790;inference=ab initio prediction:Prodigal:2.60;locus_tag=CCOL_00790;product=hypothetical protein;protein_id=gnl|goettingen|CCOL_00790
gene	69422	69739	-	locus_tag=CCOL_00790
CDS	70032	70481	-	ID=CCOL_00800;eC_number=1.16.-.-;gene=dps;inference=ab initio prediction:Prodigal:2.60,similar to AA sequence:UniProtKB:Q0P891;locus_tag=CCOL_00800;product=DNA protection during starvation protein;protein_id=gnl|goettingen|CCOL_00800
gene	70032	70481	-	gene=dps;locus_tag=CCOL_00800
CDS	70606	71826	-	ID=CCOL_00810;eC_number=5.3.1.9;gene=pgi;inference=ab initio prediction:Prodigal:2.60,similar to AA sequence:UniProtKB:Q9X1A5;locus_tag=CCOL_00810;product=Glucose-6-phosphate isomerase;protein_id=gnl|goettingen|CCOL_00810
gene	70606	71826	-	gene=pgi;locus_tag=CCOL_00810
CDS	71820	72644	-	ID=CCOL_00820;eC_number=2.7.7.9;gene=gtaB;inference=ab initio prediction:Prodigal:2.60,similar to AA sequence:UniProtKB:Q05852;locus_tag=CCOL_00820;product=UTP--glucose-1-phosphate uridylyltransferase;protein_id=gnl|goettingen|CCOL_00820
gene	71820	72644	-	gene=gtaB;locus_tag=CCOL_00820
CDS	72755	74725	-	ID=CCOL_00830;eC_number=6.2.1.1;gene=acsA_1;inference=ab initio prediction:Prodigal:2.60,similar to AA sequence:UniProtKB:Q9PMD2;locus_tag=CCOL_00830;product=Acetyl-coenzyme A synthetase;protein_id=gnl|goettingen|CCOL_00830
gene	72755	74725	-	gene=acsA_1;locus_tag=CCOL_00830
CDS	74866	75861	-	ID=CCOL_00840;eC_number=3.6.3.20;gene=ugpC;inference=ab initio prediction:Prodigal:2.60,similar to AA sequence:UniProtKB:P10907;locus_tag=CCOL_00840;product=sn-glycerol-3-phosphate import ATP-binding protein UgpC;protein_id=gnl|goettingen|CCOL_00840
gene	74866	75861	-	gene=ugpC;locus_tag=CCOL_00840
CDS	75862	76548	-	ID=CCOL_00850;gene=cysW_1;inference=ab initio prediction:Prodigal:2.60,similar to AA sequence:UniProtKB:P0AEB0;locus_tag=CCOL_00850;product=Sulfate transport system permease protein CysW;protein_id=gnl|goettingen|CCOL_00850
gene	75862	76548	-	gene=cysW_1;locus_tag=CCOL_00850
CDS	76631	77440	+	ID=CCOL_00860;inference=ab initio prediction:Prodigal:2.60,protein motif:Pfam:PF12849.1;locus_tag=CCOL_00860;product=PBP superfamily domain protein;protein_id=gnl|goettingen|CCOL_00860
gene	76631	77440	+	locus_tag=CCOL_00860
CDS	77799	78569	+	ID=CCOL_00870;inference=ab initio prediction:Prodigal:2.60,protein motif:CLUSTERS:PRK05406;locus_tag=CCOL_00870;product=LamB/YcsF family protein;protein_id=gnl|goettingen|CCOL_00870
gene	77799	78569	+	locus_tag=CCOL_00870
CDS	78591	79760	+	ID=CCOL_00880;gene=mntH;inference=ab initio prediction:Prodigal:2.60,protein motif:HAMAP:MF_00221;locus_tag=CCOL_00880;product=Divalent metal cation transporter MntH;protein_id=gnl|goettingen|CCOL_00880
gene	78591	79760	+	gene=mntH;locus_tag=CCOL_00880
CDS	79762	80502	+	ID=CCOL_00890;gene=kipI;inference=ab initio prediction:Prodigal:2.60,similar to AA sequence:UniProtKB:P60495;locus_tag=CCOL_00890;product=Kinase A inhibitor;protein_id=gnl|goettingen|CCOL_00890
gene	79762	80502	+	gene=kipI;locus_tag=CCOL_00890
CDS	80483	81448	+	ID=CCOL_00900;gene=kipA;inference=ab initio prediction:Prodigal:2.60,similar to AA sequence:UniProtKB:Q7WY77;locus_tag=CCOL_00900;product=KipI antagonist;protein_id=gnl|goettingen|CCOL_00900
gene	80483	81448	+	gene=kipA;locus_tag=CCOL_00900
CDS	81457	82221	+	ID=CCOL_00910;inference=ab initio prediction:Prodigal:2.60,protein motif:CLUSTERS:PRK05463;locus_tag=CCOL_00910;product=hypothetical protein;protein_id=gnl|goettingen|CCOL_00910
gene	81457	82221	+	locus_tag=CCOL_00910
CDS	82218	83117	-	ID=CCOL_00920;inference=ab initio prediction:Prodigal:2.60,protein motif:Pfam:PF00892.14;locus_tag=CCOL_00920;product=EamA-like transporter family protein;protein_id=gnl|goettingen|CCOL_00920
gene	82218	83117	-	locus_tag=CCOL_00920
CDS	83251	83832	-	ID=CCOL_00930;gene=mdaB;inference=ab initio prediction:Prodigal:2.60,similar to AA sequence:UniProtKB:P0AEY5;locus_tag=CCOL_00930;product=Modulator of drug activity B;protein_id=gnl|goettingen|CCOL_00930
gene	83251	83832	-	gene=mdaB;locus_tag=CCOL_00930
CDS	83849	85039	-	ID=CCOL_00940;gene=ydhP;inference=ab initio prediction:Prodigal:2.60,similar to AA sequence:UniProtKB:P77389;locus_tag=CCOL_00940;product=Inner membrane transport protein YdhP;protein_id=gnl|goettingen|CCOL_00940
gene	83849	85039	-	gene=ydhP;locus_tag=CCOL_00940
CDS	85162	85614	+	ID=CCOL_00950;gene=blc;inference=ab initio prediction:Prodigal:2.60,similar to AA sequence:UniProtKB:P0A901;locus_tag=CCOL_00950;product=Outer membrane lipoprotein Blc precursor;protein_id=gnl|goettingen|CCOL_00950
gene	85162	85614	+	gene=blc;locus_tag=CCOL_00950
CDS	85615	86694	-	ID=CCOL_00960;eC_number=1.1.1.-;gene=adhA;inference=ab initio prediction:Prodigal:2.60,similar to AA sequence:UniProtKB:C0SPA5;locus_tag=CCOL_00960;product=putative formaldehyde dehydrogenase AdhA;protein_id=gnl|goettingen|CCOL_00960
gene	85615	86694	-	gene=adhA;locus_tag=CCOL_00960
CDS	86828	89146	+	ID=CCOL_00970;eC_number=3.1.21.3;gene=hsdR;inference=ab initio prediction:Prodigal:2.60,similar to AA sequence:UniProtKB:Q7A801;locus_tag=CCOL_00970;product=Type-1 restriction enzyme R protein;protein_id=gnl|goettingen|CCOL_00970
gene	86828	89146	+	gene=hsdR;locus_tag=CCOL_00970
CDS	89136	90731	+	ID=CCOL_00980;inference=ab initio prediction:Prodigal:2.60,protein motif:Pfam:PF00078.21;locus_tag=CCOL_00980;product=Reverse transcriptase (RNA-dependent DNA polymerase);protein_id=gnl|goettingen|CCOL_00980
gene	89136	90731	+	locus_tag=CCOL_00980
CDS	90823	91422	+	ID=CCOL_00990;inference=ab initio prediction:Prodigal:2.60;locus_tag=CCOL_00990;product=hypothetical protein;protein_id=gnl|goettingen|CCOL_00990
gene	90823	91422	+	locus_tag=CCOL_00990
CDS	91427	92191	+	ID=CCOL_01000;inference=ab initio prediction:Prodigal:2.60;locus_tag=CCOL_01000;product=hypothetical protein;protein_id=gnl|goettingen|CCOL_01000
gene	91427	92191	+	locus_tag=CCOL_01000
CDS	92205	93437	+	ID=CCOL_01010;gene=hsdS;inference=ab initio prediction:Prodigal:2.60,similar to AA sequence:UniProtKB:P05719;locus_tag=CCOL_01010;product=Type-1 restriction enzyme EcoKI specificity protein;protein_id=gnl|goettingen|CCOL_01010
gene	92205	93437	+	gene=hsdS;locus_tag=CCOL_01010
CDS	93638	94708	+	ID=CCOL_01020;eC_number=2.7.7.-;inference=ab initio prediction:Prodigal:2.60,similar to AA sequence:UniProtKB:Q8E9K5;locus_tag=CCOL_01020;product=Adenosine monophosphate-protein transferase SoFic;protein_id=gnl|goettingen|CCOL_01020
gene	93638	94708	+	locus_tag=CCOL_01020
CDS	94709	96196	+	ID=CCOL_01030;eC_number=2.1.1.72;inference=ab initio prediction:Prodigal:2.60,similar to AA sequence:UniProtKB:Q89Z59;locus_tag=CCOL_01030;product=putative type I restriction enzymeP M protein;protein_id=gnl|goettingen|CCOL_01030
gene	94709	96196	+	locus_tag=CCOL_01030
CDS	96223	96825	+	ID=CCOL_01040;eC_number=3.-.-.-;gene=ydeN;inference=ab initio prediction:Prodigal:2.60,similar to AA sequence:UniProtKB:P96671;locus_tag=CCOL_01040;product=Putative hydrolase YdeN;protein_id=gnl|goettingen|CCOL_01040
gene	96223	96825	+	gene=ydeN;locus_tag=CCOL_01040
CDS	96852	97967	-	ID=CCOL_01050;eC_number=1.5.3.-;gene=solA;inference=ab initio prediction:Prodigal:2.60,similar to AA sequence:UniProtKB:P40874;locus_tag=CCOL_01050;product=N-methyl-L-tryptophan oxidase;protein_id=gnl|goettingen|CCOL_01050
gene	96852	97967	-	gene=solA;locus_tag=CCOL_01050
CDS	98206	98715	-	ID=CCOL_01060;eC_number=1.6.99.-;gene=ywrO;inference=ab initio prediction:Prodigal:2.60,similar to AA sequence:UniProtKB:P80871;locus_tag=CCOL_01060;product=General stress protein 14;protein_id=gnl|goettingen|CCOL_01060
gene	98206	98715	-	gene=ywrO;locus_tag=CCOL_01060
CDS	98981	99952	-	ID=CCOL_01070;eC_number=1.11.1.-;gene=srpA;inference=ab initio prediction:Prodigal:2.60,similar to AA sequence:UniProtKB:Q55025;locus_tag=CCOL_01070;product=Catalase-related peroxidase precursor;protein_id=gnl|goettingen|CCOL_01070
gene	98981	99952	-	gene=srpA;locus_tag=CCOL_01070
CDS	100334	101224	+	ID=CCOL_01080;inference=ab initio prediction:Prodigal:2.60,protein motif:Pfam:PF03773.7;locus_tag=CCOL_01080;product=putative permease;protein_id=gnl|goettingen|CCOL_01080
gene	100334	101224	+	locus_tag=CCOL_01080
CDS	101234	101551	+	ID=CCOL_01090;gene=arsR;inference=ab initio prediction:Prodigal:2.60,similar to AA sequence:UniProtKB:P45949;locus_tag=CCOL_01090;product=Arsenical resistance operon repressor;protein_id=gnl|goettingen|CCOL_01090
gene	101234	101551	+	gene=arsR;locus_tag=CCOL_01090
CDS	101548	101970	+	ID=CCOL_01100;eC_number=2.8.4.2;gene=arsC2;inference=ab initio prediction:Prodigal:2.60,similar to AA sequence:UniProtKB:P0DKS7;locus_tag=CCOL_01100;product=Arsenate-mycothiol transferase ArsC2;protein_id=gnl|goettingen|CCOL_01100
gene	101548	101970	+	gene=arsC2;locus_tag=CCOL_01100
CDS	101964	102356	+	ID=CCOL_01110;inference=ab initio prediction:Prodigal:2.60,protein motif:Pfam:PF01758.10;locus_tag=CCOL_01110;product=Sodium Bile acid symporter family protein;protein_id=gnl|goettingen|CCOL_01110
gene	101964	102356	+	locus_tag=CCOL_01110
CDS	102420	102992	+	ID=CCOL_01120;inference=ab initio prediction:Prodigal:2.60,protein motif:Pfam:PF01758.10;locus_tag=CCOL_01120;product=Sodium Bile acid symporter family protein;protein_id=gnl|goettingen|CCOL_01120
gene	102420	102992	+	locus_tag=CCOL_01120
CDS	103001	103429	-	ID=CCOL_01130;gene=adhR;inference=ab initio prediction:Prodigal:2.60,similar to AA sequence:UniProtKB:O06008;locus_tag=CCOL_01130;product=HTH-type transcriptional regulator AdhR;protein_id=gnl|goettingen|CCOL_01130
gene	103001	103429	-	gene=adhR;locus_tag=CCOL_01130
CDS	103541	105511	+	ID=CCOL_01140;gene=pctC;inference=ab initio prediction:Prodigal:2.60,similar to AA sequence:UniProtKB:Q9HW93;locus_tag=CCOL_01140;product=Methyl-accepting chemotaxis protein PctC;protein_id=gnl|goettingen|CCOL_01140
gene	103541	105511	+	gene=pctC;locus_tag=CCOL_01140
CDS	106139	108505	-	ID=CCOL_01150;inference=ab initio prediction:Prodigal:2.60;locus_tag=CCOL_01150;product=hypothetical protein;protein_id=gnl|goettingen|CCOL_01150
gene	106139	108505	-	locus_tag=CCOL_01150
CDS	108518	109891	-	ID=CCOL_01160;eC_number=1.6.99.5;gene=nuoN;inference=ab initio prediction:Prodigal:2.60,similar to AA sequence:UniProtKB:P0AFF0;locus_tag=CCOL_01160;product=NADH-quinone oxidoreductase subunit N;protein_id=gnl|goettingen|CCOL_01160
gene	108518	109891	-	gene=nuoN;locus_tag=CCOL_01160
CDS	109881	111371	-	ID=CCOL_01170;eC_number=1.6.99.5;gene=nuoM;inference=ab initio prediction:Prodigal:2.60,similar to AA sequence:UniProtKB:P0AFE8;locus_tag=CCOL_01170;product=NADH-quinone oxidoreductase subunit M;protein_id=gnl|goettingen|CCOL_01170
gene	109881	111371	-	gene=nuoM;locus_tag=CCOL_01170
CDS	111373	113163	-	ID=CCOL_01180;eC_number=1.6.99.5;inference=ab initio prediction:Prodigal:2.60,similar to AA sequence:UniProtKB:Q56227;locus_tag=CCOL_01180;product=NADH-quinone oxidoreductase subunit 12;protein_id=gnl|goettingen|CCOL_01180
gene	111373	113163	-	locus_tag=CCOL_01180
CDS	113166	113459	-	ID=CCOL_01190;eC_number=1.6.99.5;gene=nuoK;inference=ab initio prediction:Prodigal:2.60,similar to AA sequence:UniProtKB:A1B482;locus_tag=CCOL_01190;product=NADH-quinone oxidoreductase subunit K;protein_id=gnl|goettingen|CCOL_01190
gene	113166	113459	-	gene=nuoK;locus_tag=CCOL_01190
CDS	113459	113974	-	ID=CCOL_01200;eC_number=1.6.99.5;gene=nuoJ;inference=ab initio prediction:Prodigal:2.60,similar to AA sequence:UniProtKB:P0AFE0;locus_tag=CCOL_01200;product=NADH-quinone oxidoreductase subunit J;protein_id=gnl|goettingen|CCOL_01200
gene	113459	113974	-	gene=nuoJ;locus_tag=CCOL_01200
CDS	113971	114636	-	ID=CCOL_01210;eC_number=1.6.99.5;gene=nuoI;inference=ab initio prediction:Prodigal:2.60,similar to AA sequence:UniProtKB:A1B486;locus_tag=CCOL_01210;product=NADH-quinone oxidoreductase subunit I;protein_id=gnl|goettingen|CCOL_01210
gene	113971	114636	-	gene=nuoI;locus_tag=CCOL_01210
CDS	114646	115644	-	ID=CCOL_01220;eC_number=1.6.99.5;gene=nuoH;inference=ab initio prediction:Prodigal:2.60,similar to AA sequence:UniProtKB:P0AFD4;locus_tag=CCOL_01220;product=NADH-quinone oxidoreductase subunit H;protein_id=gnl|goettingen|CCOL_01220
gene	114646	115644	-	gene=nuoH;locus_tag=CCOL_01220
CDS	115637	118099	-	ID=CCOL_01230;eC_number=1.12.1.3;gene=hndD;inference=ab initio prediction:Prodigal:2.60,similar to AA sequence:UniProtKB:Q46508;locus_tag=CCOL_01230;product=NADP-reducing hydrogenase subunit HndC;protein_id=gnl|goettingen|CCOL_01230
gene	115637	118099	-	gene=hndD;locus_tag=CCOL_01230
CDS	118096	118788	-	ID=CCOL_01240;inference=ab initio prediction:Prodigal:2.60;locus_tag=CCOL_01240;product=hypothetical protein;protein_id=gnl|goettingen|CCOL_01240
gene	118096	118788	-	locus_tag=CCOL_01240
CDS	118785	119012	-	ID=CCOL_01250;inference=ab initio prediction:Prodigal:2.60;locus_tag=CCOL_01250;product=hypothetical protein;protein_id=gnl|goettingen|CCOL_01250
gene	118785	119012	-	locus_tag=CCOL_01250
CDS	119009	120235	-	ID=CCOL_01260;eC_number=1.6.99.5;gene=nuoD;inference=ab initio prediction:Prodigal:2.60,similar to AA sequence:UniProtKB:A1B495;locus_tag=CCOL_01260;product=NADH-quinone oxidoreductase subunit D;protein_id=gnl|goettingen|CCOL_01260
gene	119009	120235	-	gene=nuoD;locus_tag=CCOL_01260
CDS	120237	121028	-	ID=CCOL_01270;eC_number=1.6.99.5;gene=nuoC1;inference=ab initio prediction:Prodigal:2.60,similar to AA sequence:UniProtKB:O68854;locus_tag=CCOL_01270;product=NADH-quinone oxidoreductase subunit C 1;protein_id=gnl|goettingen|CCOL_01270
gene	120237	121028	-	gene=nuoC1;locus_tag=CCOL_01270
CDS	121028	121531	-	ID=CCOL_01280;eC_number=1.6.99.5;gene=nqo6;inference=ab initio prediction:Prodigal:2.60,similar to AA sequence:UniProtKB:Q56218;locus_tag=CCOL_01280;product=NADH-quinone oxidoreductase subunit 6;protein_id=gnl|goettingen|CCOL_01280
gene	121028	121531	-	gene=nqo6;locus_tag=CCOL_01280
CDS	121513	121902	-	ID=CCOL_01290;eC_number=1.6.5.-;gene=ndhC;inference=ab initio prediction:Prodigal:2.60,similar to AA sequence:UniProtKB:Q8DJ02;locus_tag=CCOL_01290;product=NAD(P)H-quinone oxidoreductase subunit 3;protein_id=gnl|goettingen|CCOL_01290
gene	121513	121902	-	gene=ndhC;locus_tag=CCOL_01290
CDS	122020	122685	-	ID=CCOL_01300;eC_number=3.6.3.24;gene=nikE;inference=ab initio prediction:Prodigal:2.60,similar to AA sequence:UniProtKB:Q8FVN0;locus_tag=CCOL_01300;product=Nickel import ATP-binding protein NikE;protein_id=gnl|goettingen|CCOL_01300
gene	122020	122685	-	gene=nikE;locus_tag=CCOL_01300
CDS	122678	123388	-	ID=CCOL_01310;gene=oppD;inference=ab initio prediction:Prodigal:2.60,similar to AA sequence:UniProtKB:P24136;locus_tag=CCOL_01310;product=Oligopeptide transport ATP-binding protein OppD;protein_id=gnl|goettingen|CCOL_01310
gene	122678	123388	-	gene=oppD;locus_tag=CCOL_01310
CDS	123385	124140	-	ID=CCOL_01320;gene=dppC;inference=ab initio prediction:Prodigal:2.60,similar to AA sequence:UniProtKB:P26904;locus_tag=CCOL_01320;product=Dipeptide transport system permease protein DppC;protein_id=gnl|goettingen|CCOL_01320
gene	123385	124140	-	gene=dppC;locus_tag=CCOL_01320
CDS	124166	125110	-	ID=CCOL_01330;gene=nikB;inference=ab initio prediction:Prodigal:2.60,similar to AA sequence:UniProtKB:P33591;locus_tag=CCOL_01330;product=Nickel transport system permease protein NikB;protein_id=gnl|goettingen|CCOL_01330
gene	124166	125110	-	gene=nikB;locus_tag=CCOL_01330
CDS	125111	126649	-	ID=CCOL_01340;gene=appA;inference=ab initio prediction:Prodigal:2.60,similar to AA sequence:UniProtKB:P42061;locus_tag=CCOL_01340;product=Oligopeptide-binding protein AppA precursor;protein_id=gnl|goettingen|CCOL_01340
gene	125111	126649	-	gene=appA;locus_tag=CCOL_01340
CDS	126753	129167	-	ID=CCOL_01350;inference=ab initio prediction:Prodigal:2.60,protein motif:CLUSTERS:PRK11230;locus_tag=CCOL_01350;product=glycolate oxidase subunit GlcD;protein_id=gnl|goettingen|CCOL_01350
gene	126753	129167	-	locus_tag=CCOL_01350
CDS	129245	129529	-	ID=CCOL_01360;inference=ab initio prediction:Prodigal:2.60,protein motif:Pfam:PF01565.17;locus_tag=CCOL_01360;product=FAD binding domain protein;protein_id=gnl|goettingen|CCOL_01360
gene	129245	129529	-	locus_tag=CCOL_01360
CDS	129693	130121	+	ID=CCOL_01370;gene=vhb;inference=ab initio prediction:Prodigal:2.60,similar to AA sequence:UniProtKB:P04252;locus_tag=CCOL_01370;product=Bacterial hemoglobin;protein_id=gnl|goettingen|CCOL_01370
gene	129693	130121	+	gene=vhb;locus_tag=CCOL_01370
CDS	130145	130618	-	ID=CCOL_01380;inference=ab initio prediction:Prodigal:2.60,protein motif:CLUSTERS:PRK09732;locus_tag=CCOL_01380;product=hypothetical protein;protein_id=gnl|goettingen|CCOL_01380
gene	130145	130618	-	locus_tag=CCOL_01380
CDS	130628	132253	-	ID=CCOL_01390;gene=yojI;inference=ab initio prediction:Prodigal:2.60,similar to AA sequence:UniProtKB:P33941;locus_tag=CCOL_01390;product=ABC transporter ATP-binding protein YojI;protein_id=gnl|goettingen|CCOL_01390
gene	130628	132253	-	gene=yojI;locus_tag=CCOL_01390
CDS	132300	133607	-	ID=CCOL_01400;gene=proP_1;inference=ab initio prediction:Prodigal:2.60,similar to AA sequence:UniProtKB:P0C0L7;locus_tag=CCOL_01400;product=Proline/betaine transporter;protein_id=gnl|goettingen|CCOL_01400
gene	132300	133607	-	gene=proP_1;locus_tag=CCOL_01400
CDS	133920	134138	+	ID=CCOL_01410;inference=ab initio prediction:Prodigal:2.60;locus_tag=CCOL_01410;product=hypothetical protein;protein_id=gnl|goettingen|CCOL_01410
gene	133920	134138	+	locus_tag=CCOL_01410
CDS	134135	134569	+	ID=CCOL_01420;inference=ab initio prediction:Prodigal:2.60;locus_tag=CCOL_01420;product=hypothetical protein;protein_id=gnl|goettingen|CCOL_01420
gene	134135	134569	+	locus_tag=CCOL_01420
CDS	134579	134989	+	ID=CCOL_01430;inference=ab initio prediction:Prodigal:2.60;locus_tag=CCOL_01430;product=hypothetical protein;protein_id=gnl|goettingen|CCOL_01430
gene	134579	134989	+	locus_tag=CCOL_01430
CDS	135070	136839	+	ID=CCOL_01440;gene=engB_1;inference=ab initio prediction:Prodigal:2.60,protein motif:HAMAP:MF_00321;locus_tag=CCOL_01440;product=GTP-binding protein EngB;protein_id=gnl|goettingen|CCOL_01440
gene	135070	136839	+	gene=engB_1;locus_tag=CCOL_01440
CDS	136839	137141	+	ID=CCOL_01450;inference=ab initio prediction:Prodigal:2.60;locus_tag=CCOL_01450;product=hypothetical protein;protein_id=gnl|goettingen|CCOL_01450
gene	136839	137141	+	locus_tag=CCOL_01450
CDS	137143	137457	+	ID=CCOL_01460;inference=ab initio prediction:Prodigal:2.60;locus_tag=CCOL_01460;product=hypothetical protein;protein_id=gnl|goettingen|CCOL_01460
gene	137143	137457	+	locus_tag=CCOL_01460
CDS	137522	138541	+	ID=CCOL_01470;inference=ab initio prediction:Prodigal:2.60,protein motif:Pfam:PF12762.1;locus_tag=CCOL_01470;product=ISXO2-like transposase domain protein;protein_id=gnl|goettingen|CCOL_01470
gene	137522	138541	+	locus_tag=CCOL_01470
CDS	138582	139130	+	ID=CCOL_01480;inference=ab initio prediction:Prodigal:2.60;locus_tag=CCOL_01480;product=hypothetical protein;protein_id=gnl|goettingen|CCOL_01480
gene	138582	139130	+	locus_tag=CCOL_01480
CDS	139123	140043	+	ID=CCOL_01490;eC_number=2.1.1.72;gene=fokIM_1;inference=ab initio prediction:Prodigal:2.60,similar to AA sequence:UniProtKB:P14871;locus_tag=CCOL_01490;product=Modification methylase FokI;protein_id=gnl|goettingen|CCOL_01490
gene	139123	140043	+	gene=fokIM_1;locus_tag=CCOL_01490
CDS	140125	141006	+	ID=CCOL_01500;inference=ab initio prediction:Prodigal:2.60;locus_tag=CCOL_01500;product=hypothetical protein;protein_id=gnl|goettingen|CCOL_01500
gene	140125	141006	+	locus_tag=CCOL_01500
CDS	141009	141179	+	ID=CCOL_01510;inference=ab initio prediction:Prodigal:2.60;locus_tag=CCOL_01510;product=hypothetical protein;protein_id=gnl|goettingen|CCOL_01510
gene	141009	141179	+	locus_tag=CCOL_01510
CDS	141181	142041	+	ID=CCOL_01520;inference=ab initio prediction:Prodigal:2.60;locus_tag=CCOL_01520;product=hypothetical protein;protein_id=gnl|goettingen|CCOL_01520
gene	141181	142041	+	locus_tag=CCOL_01520
CDS	142107	142325	+	ID=CCOL_01530;gene=infA;inference=ab initio prediction:Prodigal:2.60,similar to AA sequence:UniProtKB:P20458;locus_tag=CCOL_01530;product=Translation initiation factor IF-1;protein_id=gnl|goettingen|CCOL_01530
gene	142107	142325	+	gene=infA;locus_tag=CCOL_01530
CDS	142612	142977	+	ID=CCOL_01540;gene=rpsM;inference=ab initio prediction:Prodigal:2.60,similar to AA sequence:UniProtKB:P80377;locus_tag=CCOL_01540;product=30S ribosomal protein S13;protein_id=gnl|goettingen|CCOL_01540
gene	142612	142977	+	gene=rpsM;locus_tag=CCOL_01540
CDS	142987	143379	+	ID=CCOL_01550;gene=rpsK;inference=ab initio prediction:Prodigal:2.60,similar to AA sequence:UniProtKB:P66357;locus_tag=CCOL_01550;product=30S ribosomal protein S11;protein_id=gnl|goettingen|CCOL_01550
gene	142987	143379	+	gene=rpsK;locus_tag=CCOL_01550
CDS	143409	144035	+	ID=CCOL_01560;gene=rpsD;inference=ab initio prediction:Prodigal:2.60,similar to AA sequence:UniProtKB:P80373;locus_tag=CCOL_01560;product=30S ribosomal protein S4;protein_id=gnl|goettingen|CCOL_01560
gene	143409	144035	+	gene=rpsD;locus_tag=CCOL_01560
CDS	144049	145062	+	ID=CCOL_01570;eC_number=2.7.7.6;gene=rpoA;inference=ab initio prediction:Prodigal:2.60,similar to AA sequence:UniProtKB:Q9PM80;locus_tag=CCOL_01570;product=DNA-directed RNA polymerase subunit alpha;protein_id=gnl|goettingen|CCOL_01570
gene	144049	145062	+	gene=rpoA;locus_tag=CCOL_01570
CDS	145066	145419	+	ID=CCOL_01580;gene=rplQ;inference=ab initio prediction:Prodigal:2.60,similar to AA sequence:UniProtKB:Q9Z9H5;locus_tag=CCOL_01580;product=50S ribosomal protein L17;protein_id=gnl|goettingen|CCOL_01580
gene	145066	145419	+	gene=rplQ;locus_tag=CCOL_01580
CDS	145637	146536	+	ID=CCOL_01590;eC_number=2.4.2.17;gene=hisG;inference=ab initio prediction:Prodigal:2.60,similar to AA sequence:UniProtKB:P60757;locus_tag=CCOL_01590;product=ATP phosphoribosyltransferase;protein_id=gnl|goettingen|CCOL_01590
gene	145637	146536	+	gene=hisG;locus_tag=CCOL_01590
CDS	146544	147830	+	ID=CCOL_01600;eC_number=1.1.1.23;gene=hisD;inference=ab initio prediction:Prodigal:2.60,similar to AA sequence:UniProtKB:P06988;locus_tag=CCOL_01600;product=Histidinol dehydrogenase;protein_id=gnl|goettingen|CCOL_01600
gene	146544	147830	+	gene=hisD;locus_tag=CCOL_01600
CDS	147827	148888	+	ID=CCOL_01610;gene=hisB;inference=ab initio prediction:Prodigal:2.60,similar to AA sequence:UniProtKB:Q9S5G5;locus_tag=CCOL_01610;product=Histidine biosynthesis bifunctional protein HisB;protein_id=gnl|goettingen|CCOL_01610
gene	147827	148888	+	gene=hisB;locus_tag=CCOL_01610
CDS	148885	149472	+	ID=CCOL_01620;eC_number=2.4.2.-;gene=hisH2;inference=ab initio prediction:Prodigal:2.60,similar to AA sequence:UniProtKB:Q9PM75;locus_tag=CCOL_01620;product=Imidazole glycerol phosphate synthase subunit HisH 2;protein_id=gnl|goettingen|CCOL_01620
gene	148885	149472	+	gene=hisH2;locus_tag=CCOL_01620
CDS	149469	150197	+	ID=CCOL_01630;eC_number=5.3.1.16;gene=hisA;inference=ab initio prediction:Prodigal:2.60,similar to AA sequence:UniProtKB:Q9PM74;locus_tag=CCOL_01630;product=1-(5-phosphoribosyl)-5-[(5-phosphoribosylamino)methylideneamino] imidazole-4-carboxamide isomerase;protein_id=gnl|goettingen|CCOL_01630
gene	149469	150197	+	gene=hisA;locus_tag=CCOL_01630
CDS	150179	150946	+	ID=CCOL_01640;eC_number=4.1.3.-;gene=hisF_1;inference=ab initio prediction:Prodigal:2.60,similar to AA sequence:UniProtKB:P60664;locus_tag=CCOL_01640;product=Imidazole glycerol phosphate synthase subunit HisF;protein_id=gnl|goettingen|CCOL_01640
gene	150179	150946	+	gene=hisF_1;locus_tag=CCOL_01640
CDS	150949	151572	+	ID=CCOL_01650;eC_number=3.6.1.31;gene=hisE;inference=ab initio prediction:Prodigal:2.60,similar to AA sequence:UniProtKB:Q81G00;locus_tag=CCOL_01650;product=Phosphoribosyl-ATP pyrophosphatase;protein_id=gnl|goettingen|CCOL_01650
gene	150949	151572	+	gene=hisE;locus_tag=CCOL_01650
CDS	151625	152140	+	ID=CCOL_01660;inference=ab initio prediction:Prodigal:2.60;locus_tag=CCOL_01660;product=hypothetical protein;protein_id=gnl|goettingen|CCOL_01660
gene	151625	152140	+	locus_tag=CCOL_01660
CDS	152198	153361	-	ID=CCOL_01670;eC_number=2.3.1.117;gene=dapD;inference=ab initio prediction:Prodigal:2.60,similar to AA sequence:UniProtKB:Q0P823;locus_tag=CCOL_01670;product=2%2C3%2C4%2C5-tetrahydropyridine-2%2C6-dicarboxylate N-succinyltransferase;protein_id=gnl|goettingen|CCOL_01670
gene	152198	153361	-	gene=dapD;locus_tag=CCOL_01670
CDS	153380	154486	-	ID=CCOL_01680;gene=minD;inference=ab initio prediction:Prodigal:2.60,similar to AA sequence:UniProtKB:Q01464;locus_tag=CCOL_01680;product=Septum site-determining protein MinD;protein_id=gnl|goettingen|CCOL_01680
gene	153380	154486	-	gene=minD;locus_tag=CCOL_01680
CDS	154606	155721	+	ID=CCOL_01690;gene=ispDF;inference=ab initio prediction:Prodigal:2.60,similar to AA sequence:UniProtKB:Q9PM68;locus_tag=CCOL_01690;product=Bifunctional enzyme IspD/IspF;protein_id=gnl|goettingen|CCOL_01690
gene	154606	155721	+	gene=ispDF;locus_tag=CCOL_01690
CDS	155718	156605	+	ID=CCOL_01700;gene=basR;inference=ab initio prediction:Prodigal:2.60,similar to AA sequence:UniProtKB:P30843;locus_tag=CCOL_01700;product=Transcriptional regulatory protein BasR;protein_id=gnl|goettingen|CCOL_01700
gene	155718	156605	+	gene=basR;locus_tag=CCOL_01700
CDS	156583	157743	+	ID=CCOL_01710;eC_number=2.7.7.4;gene=sat;inference=ab initio prediction:Prodigal:2.60,similar to AA sequence:UniProtKB:O34764;locus_tag=CCOL_01710;product=Sulfate adenylyltransferase;protein_id=gnl|goettingen|CCOL_01710
gene	156583	157743	+	gene=sat;locus_tag=CCOL_01710
CDS	157753	158253	+	ID=CCOL_01720;eC_number=3.1.3.27;gene=pgpA;inference=ab initio prediction:Prodigal:2.60,similar to AA sequence:UniProtKB:P18200;locus_tag=CCOL_01720;product=Phosphatidylglycerophosphatase A;protein_id=gnl|goettingen|CCOL_01720
gene	157753	158253	+	gene=pgpA;locus_tag=CCOL_01720
CDS	158330	158593	+	ID=CCOL_01730;gene=rpsT;inference=ab initio prediction:Prodigal:2.60,similar to AA sequence:UniProtKB:Q6N0C7;locus_tag=CCOL_01730;product=30S ribosomal protein S20;protein_id=gnl|goettingen|CCOL_01730
gene	158330	158593	+	gene=rpsT;locus_tag=CCOL_01730
CDS	158610	159677	+	ID=CCOL_01740;gene=prfA;inference=ab initio prediction:Prodigal:2.60,similar to AA sequence:UniProtKB:P0A7I0;locus_tag=CCOL_01740;product=Peptide chain release factor 1;protein_id=gnl|goettingen|CCOL_01740
gene	158610	159677	+	gene=prfA;locus_tag=CCOL_01740
CDS	159708	160463	-	ID=CCOL_01750;inference=ab initio prediction:Prodigal:2.60,protein motif:Pfam:PF01243.14;locus_tag=CCOL_01750;product=Pyridoxamine 5'-phosphate oxidase;protein_id=gnl|goettingen|CCOL_01750
gene	159708	160463	-	locus_tag=CCOL_01750
CDS	160667	161176	+	ID=CCOL_01760;gene=cirA_1;inference=ab initio prediction:Prodigal:2.60,similar to AA sequence:UniProtKB:P17315;locus_tag=CCOL_01760;product=Colicin I receptor precursor;protein_id=gnl|goettingen|CCOL_01760
gene	160667	161176	+	gene=cirA_1;locus_tag=CCOL_01760
CDS	161605	162774	+	ID=CCOL_01770;inference=ab initio prediction:Prodigal:2.60,protein motif:Pfam:PF00593.18;locus_tag=CCOL_01770;product=TonB dependent receptor;protein_id=gnl|goettingen|CCOL_01770
gene	161605	162774	+	locus_tag=CCOL_01770
CDS	162734	163735	+	ID=CCOL_01780;gene=hmuU;inference=ab initio prediction:Prodigal:2.60,similar to AA sequence:UniProtKB:Q56992;locus_tag=CCOL_01780;product=Hemin transport system permease protein HmuU;protein_id=gnl|goettingen|CCOL_01780
gene	162734	163735	+	gene=hmuU;locus_tag=CCOL_01780
CDS	163732	164511	+	ID=CCOL_01790;eC_number=3.6.3.34;gene=fhuC_1;inference=ab initio prediction:Prodigal:2.60,similar to AA sequence:UniProtKB:P07821;locus_tag=CCOL_01790;product=Iron(3+)-hydroxamate import ATP-binding protein FhuC;protein_id=gnl|goettingen|CCOL_01790
gene	163732	164511	+	gene=fhuC_1;locus_tag=CCOL_01790
CDS	164508	165314	+	ID=CCOL_01800;gene=btuF;inference=ab initio prediction:Prodigal:2.60,similar to AA sequence:UniProtKB:P37028;locus_tag=CCOL_01800;product=Vitamin B12-binding protein precursor;protein_id=gnl|goettingen|CCOL_01800
gene	164508	165314	+	gene=btuF;locus_tag=CCOL_01800
CDS	165311	166168	-	ID=CCOL_01810;gene=moaA_1;inference=ab initio prediction:Prodigal:2.60,protein motif:HAMAP:MF_01225_B;locus_tag=CCOL_01810;product=Cyclic pyranopterin monophosphate synthase;protein_id=gnl|goettingen|CCOL_01810
gene	165311	166168	-	gene=moaA_1;locus_tag=CCOL_01810
CDS	166338	167600	+	ID=CCOL_01820;gene=kgtP;inference=ab initio prediction:Prodigal:2.60,similar to AA sequence:UniProtKB:P0AEX3;locus_tag=CCOL_01820;product=Alpha-ketoglutarate permease;protein_id=gnl|goettingen|CCOL_01820
gene	166338	167600	+	gene=kgtP;locus_tag=CCOL_01820
CDS	167586	168392	-	ID=CCOL_01830;eC_number=3.2.2.-;gene=mutY_1;inference=ab initio prediction:Prodigal:2.60,similar to AA sequence:UniProtKB:P17802;locus_tag=CCOL_01830;product=A/G-specific adenine glycosylase;protein_id=gnl|goettingen|CCOL_01830
gene	167586	168392	-	gene=mutY_1;locus_tag=CCOL_01830
CDS	168362	168604	-	ID=CCOL_01840;eC_number=3.2.2.-;gene=mutY_2;inference=ab initio prediction:Prodigal:2.60,similar to AA sequence:UniProtKB:P17802;locus_tag=CCOL_01840;product=A/G-specific adenine glycosylase;protein_id=gnl|goettingen|CCOL_01840
gene	168362	168604	-	gene=mutY_2;locus_tag=CCOL_01840
CDS	168928	169614	+	ID=CCOL_01850;inference=ab initio prediction:Prodigal:2.60,similar to AA sequence:UniProtKB:Q9PIQ3;locus_tag=CCOL_01850;product=Bacteriohemerythrin;protein_id=gnl|goettingen|CCOL_01850
gene	168928	169614	+	locus_tag=CCOL_01850
CDS	169566	169904	+	ID=CCOL_01860;inference=ab initio prediction:Prodigal:2.60,similar to AA sequence:UniProtKB:Q9PIQ3;locus_tag=CCOL_01860;product=Bacteriohemerythrin;protein_id=gnl|goettingen|CCOL_01860
gene	169566	169904	+	locus_tag=CCOL_01860
CDS	169925	170161	+	ID=CCOL_01870;inference=ab initio prediction:Prodigal:2.60;locus_tag=CCOL_01870;product=hypothetical protein;protein_id=gnl|goettingen|CCOL_01870
gene	169925	170161	+	locus_tag=CCOL_01870
CDS	170214	170972	+	ID=CCOL_01880;inference=ab initio prediction:Prodigal:2.60;locus_tag=CCOL_01880;product=hypothetical protein;protein_id=gnl|goettingen|CCOL_01880
gene	170214	170972	+	locus_tag=CCOL_01880
tRNA	171032	171106	+	ID=CCOL_01890;inference=COORDINATES:profile:Aragorn:1.2;locus_tag=CCOL_01890;product=tRNA-Gly(gcc)
gene	171032	171106	+	locus_tag=CCOL_01890
tRNA	171116	171204	+	ID=CCOL_01900;inference=COORDINATES:profile:Aragorn:1.2;locus_tag=CCOL_01900;product=tRNA-Leu(taa)
gene	171116	171204	+	locus_tag=CCOL_01900
tRNA	171225	171298	+	ID=CCOL_01910;inference=COORDINATES:profile:Aragorn:1.2;locus_tag=CCOL_01910;product=tRNA-Cys(gca)
gene	171225	171298	+	locus_tag=CCOL_01910
tRNA	171330	171417	+	ID=CCOL_01920;inference=COORDINATES:profile:Aragorn:1.2;locus_tag=CCOL_01920;product=tRNA-Ser(tga)
gene	171330	171417	+	locus_tag=CCOL_01920
CDS	171493	171822	+	ID=CCOL_01930;inference=ab initio prediction:Prodigal:2.60;locus_tag=CCOL_01930;product=hypothetical protein;protein_id=gnl|goettingen|CCOL_01930
gene	171493	171822	+	locus_tag=CCOL_01930
CDS	171917	173674	+	ID=CCOL_01940;inference=ab initio prediction:Prodigal:2.60;locus_tag=CCOL_01940;product=hypothetical protein;protein_id=gnl|goettingen|CCOL_01940
gene	171917	173674	+	locus_tag=CCOL_01940
CDS	173676	174656	+	ID=CCOL_01950;gene=ribD;inference=ab initio prediction:Prodigal:2.60,similar to AA sequence:UniProtKB:P17618;locus_tag=CCOL_01950;product=Riboflavin biosynthesis protein RibD;protein_id=gnl|goettingen|CCOL_01950
gene	173676	174656	+	gene=ribD;locus_tag=CCOL_01950
CDS	174637	175158	+	ID=CCOL_01960;inference=ab initio prediction:Prodigal:2.60;locus_tag=CCOL_01960;product=hypothetical protein;protein_id=gnl|goettingen|CCOL_01960
gene	174637	175158	+	locus_tag=CCOL_01960
CDS	175218	176582	-	ID=CCOL_01970;eC_number=4.3.1.17;gene=tdcG;inference=ab initio prediction:Prodigal:2.60,similar to AA sequence:UniProtKB:P42630;locus_tag=CCOL_01970;product=L-serine dehydratase TdcG;protein_id=gnl|goettingen|CCOL_01970
gene	175218	176582	-	gene=tdcG;locus_tag=CCOL_01970
CDS	176593	177915	-	ID=CCOL_01980;gene=sdaC;inference=ab initio prediction:Prodigal:2.60,similar to AA sequence:UniProtKB:P0AAD6;locus_tag=CCOL_01980;product=Serine transporter;protein_id=gnl|goettingen|CCOL_01980
gene	176593	177915	-	gene=sdaC;locus_tag=CCOL_01980
CDS	178145	178561	-	ID=CCOL_01990;inference=ab initio prediction:Prodigal:2.60;locus_tag=CCOL_01990;product=hypothetical protein;protein_id=gnl|goettingen|CCOL_01990
gene	178145	178561	-	locus_tag=CCOL_01990
CDS	178630	179367	-	ID=CCOL_02000;inference=ab initio prediction:Prodigal:2.60;locus_tag=CCOL_02000;product=hypothetical protein;protein_id=gnl|goettingen|CCOL_02000
gene	178630	179367	-	locus_tag=CCOL_02000
CDS	179534	179959	+	ID=CCOL_02010;gene=exbB_1;inference=ab initio prediction:Prodigal:2.60,similar to AA sequence:UniProtKB:P0ABU7;locus_tag=CCOL_02010;product=Biopolymer transport protein ExbB;protein_id=gnl|goettingen|CCOL_02010
gene	179534	179959	+	gene=exbB_1;locus_tag=CCOL_02010
CDS	179952	180341	+	ID=CCOL_02020;gene=exbD_1;inference=ab initio prediction:Prodigal:2.60,similar to AA sequence:UniProtKB:P0ABV2;locus_tag=CCOL_02020;product=Biopolymer transport protein ExbD;protein_id=gnl|goettingen|CCOL_02020
gene	179952	180341	+	gene=exbD_1;locus_tag=CCOL_02020
CDS	180576	181457	-	ID=CCOL_02030;inference=ab initio prediction:Prodigal:2.60;locus_tag=CCOL_02030;product=hypothetical protein;protein_id=gnl|goettingen|CCOL_02030
gene	180576	181457	-	locus_tag=CCOL_02030
CDS	181461	181622	-	ID=CCOL_02040;inference=ab initio prediction:Prodigal:2.60;locus_tag=CCOL_02040;product=hypothetical protein;protein_id=gnl|goettingen|CCOL_02040
gene	181461	181622	-	locus_tag=CCOL_02040
CDS	181717	182700	+	ID=CCOL_02050;gene=mnmA_1;inference=ab initio prediction:Prodigal:2.60,protein motif:HAMAP:MF_00144;locus_tag=CCOL_02050;product=tRNA-specific 2-thiouridylase MnmA;protein_id=gnl|goettingen|CCOL_02050
gene	181717	182700	+	gene=mnmA_1;locus_tag=CCOL_02050
CDS	182840	183073	-	ID=CCOL_02060;inference=ab initio prediction:Prodigal:2.60;locus_tag=CCOL_02060;product=hypothetical protein;protein_id=gnl|goettingen|CCOL_02060
gene	182840	183073	-	locus_tag=CCOL_02060
CDS	183060	184043	-	ID=CCOL_02070;gene=fhaC;inference=ab initio prediction:Prodigal:2.60,similar to AA sequence:UniProtKB:P35077;locus_tag=CCOL_02070;product=Filamentous hemagglutinin transporter protein FhaC precursor;protein_id=gnl|goettingen|CCOL_02070
gene	183060	184043	-	gene=fhaC;locus_tag=CCOL_02070
CDS	184075	184320	-	ID=CCOL_02080;inference=ab initio prediction:Prodigal:2.60;locus_tag=CCOL_02080;product=hypothetical protein;protein_id=gnl|goettingen|CCOL_02080
gene	184075	184320	-	locus_tag=CCOL_02080
CDS	184351	185340	-	ID=CCOL_02090;gene=fhaB;inference=ab initio prediction:Prodigal:2.60,similar to AA sequence:UniProtKB:P12255;locus_tag=CCOL_02090;product=Filamentous hemagglutinin;protein_id=gnl|goettingen|CCOL_02090
gene	184351	185340	-	gene=fhaB;locus_tag=CCOL_02090
CDS	185373	186179	-	ID=CCOL_02100;inference=ab initio prediction:Prodigal:2.60;locus_tag=CCOL_02100;product=hypothetical protein;protein_id=gnl|goettingen|CCOL_02100
gene	185373	186179	-	locus_tag=CCOL_02100
CDS	186449	186616	-	ID=CCOL_02110;inference=ab initio prediction:Prodigal:2.60;locus_tag=CCOL_02110;product=hypothetical protein;protein_id=gnl|goettingen|CCOL_02110
gene	186449	186616	-	locus_tag=CCOL_02110
CDS	186625	189420	-	ID=CCOL_02120;gene=ibpA;inference=ab initio prediction:Prodigal:2.60,similar to AA sequence:UniProtKB:Q06277;locus_tag=CCOL_02120;product=Adenosine monophosphate-protein transferase and cysteine protease IbpA precursor;protein_id=gnl|goettingen|CCOL_02120
gene	186625	189420	-	gene=ibpA;locus_tag=CCOL_02120
CDS	189740	189970	-	ID=CCOL_02130;inference=ab initio prediction:Prodigal:2.60;locus_tag=CCOL_02130;product=hypothetical protein;protein_id=gnl|goettingen|CCOL_02130
gene	189740	189970	-	locus_tag=CCOL_02130
CDS	190232	191323	-	ID=CCOL_02140;eC_number=4.2.3.5;gene=aroC;inference=ab initio prediction:Prodigal:2.60,similar to AA sequence:UniProtKB:Q9PM41;locus_tag=CCOL_02140;product=Chorismate synthase;protein_id=gnl|goettingen|CCOL_02140
gene	190232	191323	-	gene=aroC;locus_tag=CCOL_02140
CDS	191323	191997	-	ID=CCOL_02150;eC_number=3.1.26.3;gene=rnc;inference=ab initio prediction:Prodigal:2.60,similar to AA sequence:UniProtKB:Q9PM40;locus_tag=CCOL_02150;product=Ribonuclease 3;protein_id=gnl|goettingen|CCOL_02150
gene	191323	191997	-	gene=rnc;locus_tag=CCOL_02150
CDS	191984	192424	-	ID=CCOL_02160;eC_number=3.1.26.4;gene=rnhA;inference=ab initio prediction:Prodigal:2.60,similar to AA sequence:UniProtKB:Q9PM39;locus_tag=CCOL_02160;product=Ribonuclease HI;protein_id=gnl|goettingen|CCOL_02160
gene	191984	192424	-	gene=rnhA;locus_tag=CCOL_02160
CDS	192411	193394	-	ID=CCOL_02170;gene=ycf3;inference=ab initio prediction:Prodigal:2.60,protein motif:HAMAP:MF_00439;locus_tag=CCOL_02170;product=Photosystem I assembly protein Ycf3;protein_id=gnl|goettingen|CCOL_02170
gene	192411	193394	-	gene=ycf3;locus_tag=CCOL_02170
CDS	193464	195290	+	ID=CCOL_02180;eC_number=2.7.7.-;gene=dnaG;inference=ab initio prediction:Prodigal:2.60,similar to AA sequence:UniProtKB:P56064;locus_tag=CCOL_02180;product=DNA primase;protein_id=gnl|goettingen|CCOL_02180
gene	193464	195290	+	gene=dnaG;locus_tag=CCOL_02180
CDS	195388	195657	+	ID=CCOL_02190;gene=nfuA;inference=ab initio prediction:Prodigal:2.60,protein motif:HAMAP:MF_01637;locus_tag=CCOL_02190;product=Fe/S biogenesis protein NfuA;protein_id=gnl|goettingen|CCOL_02190
gene	195388	195657	+	gene=nfuA;locus_tag=CCOL_02190
CDS	195644	196201	+	ID=CCOL_02200;inference=ab initio prediction:Prodigal:2.60;locus_tag=CCOL_02200;product=hypothetical protein;protein_id=gnl|goettingen|CCOL_02200
gene	195644	196201	+	locus_tag=CCOL_02200
CDS	196185	197468	+	ID=CCOL_02210;eC_number=6.3.2.13;gene=murE_1;inference=ab initio prediction:Prodigal:2.60,similar to AA sequence:UniProtKB:P22188;locus_tag=CCOL_02210;product=UDP-N-acetylmuramoyl-L-alanyl-D-glutamate--2%2C6-diaminopimelate ligase;protein_id=gnl|goettingen|CCOL_02210
gene	196185	197468	+	gene=murE_1;locus_tag=CCOL_02210
CDS	197472	197777	+	ID=CCOL_02220;inference=ab initio prediction:Prodigal:2.60,similar to AA sequence:UniProtKB:O24876;locus_tag=CCOL_02220;product=Nucleoid-associated protein;protein_id=gnl|goettingen|CCOL_02220
gene	197472	197777	+	locus_tag=CCOL_02220
CDS	197774	198865	+	ID=CCOL_02230;inference=ab initio prediction:Prodigal:2.60,protein motif:Pfam:PF00595.18;locus_tag=CCOL_02230;product=PDZ domain (Also known as DHR or GLGF);protein_id=gnl|goettingen|CCOL_02230
gene	197774	198865	+	locus_tag=CCOL_02230
CDS	198862	199701	+	ID=CCOL_02240;eC_number=2.5.1.10;inference=ab initio prediction:Prodigal:2.60,similar to AA sequence:UniProtKB:Q08291;locus_tag=CCOL_02240;product=Farnesyl diphosphate synthase;protein_id=gnl|goettingen|CCOL_02240
gene	198862	199701	+	locus_tag=CCOL_02240
CDS	199711	201609	+	ID=CCOL_02250;eC_number=2.2.1.1;gene=tktA;inference=ab initio prediction:Prodigal:2.60,similar to AA sequence:UniProtKB:P27302;locus_tag=CCOL_02250;product=Transketolase 1;protein_id=gnl|goettingen|CCOL_02250
gene	199711	201609	+	gene=tktA;locus_tag=CCOL_02250
CDS	201682	202725	+	ID=CCOL_02260;gene=mlaE;inference=ab initio prediction:Prodigal:2.60,similar to AA sequence:UniProtKB:P64606;locus_tag=CCOL_02260;product=putative phospholipid ABC transporter permease protein MlaE;protein_id=gnl|goettingen|CCOL_02260
gene	201682	202725	+	gene=mlaE;locus_tag=CCOL_02260
CDS	202726	203448	+	ID=CCOL_02270;inference=ab initio prediction:Prodigal:2.60,similar to AA sequence:UniProtKB:P45031;locus_tag=CCOL_02270;product=putative ABC transporter ATP-binding protein;protein_id=gnl|goettingen|CCOL_02270
gene	202726	203448	+	locus_tag=CCOL_02270
CDS	203451	204347	+	ID=CCOL_02280;inference=ab initio prediction:Prodigal:2.60,protein motif:Pfam:PF02470.14;locus_tag=CCOL_02280;product=mce related protein;protein_id=gnl|goettingen|CCOL_02280
gene	203451	204347	+	locus_tag=CCOL_02280
CDS	204344	204946	+	ID=CCOL_02290;inference=ab initio prediction:Prodigal:2.60;locus_tag=CCOL_02290;product=hypothetical protein;protein_id=gnl|goettingen|CCOL_02290
gene	204344	204946	+	locus_tag=CCOL_02290
CDS	204998	205498	+	ID=CCOL_02300;inference=ab initio prediction:Prodigal:2.60;locus_tag=CCOL_02300;product=hypothetical protein;protein_id=gnl|goettingen|CCOL_02300
gene	204998	205498	+	locus_tag=CCOL_02300
CDS	205822	206580	-	ID=CCOL_02310;eC_number=3.4.11.18;gene=map;inference=ab initio prediction:Prodigal:2.60,similar to AA sequence:UniProtKB:P19994;locus_tag=CCOL_02310;product=Methionine aminopeptidase 1;protein_id=gnl|goettingen|CCOL_02310
gene	205822	206580	-	gene=map;locus_tag=CCOL_02310
CDS	206590	207333	-	ID=CCOL_02320;eC_number=5.1.1.3;gene=murI;inference=ab initio prediction:Prodigal:2.60,similar to AA sequence:UniProtKB:Q9PM24;locus_tag=CCOL_02320;product=Glutamate racemase;protein_id=gnl|goettingen|CCOL_02320
gene	206590	207333	-	gene=murI;locus_tag=CCOL_02320
CDS	207335	207799	-	ID=CCOL_02330;eC_number=3.4.-.-;gene=mepS;inference=ab initio prediction:Prodigal:2.60,similar to AA sequence:UniProtKB:P0AFV4;locus_tag=CCOL_02330;product=Murein DD-endopeptidase MepS/Murein LD-carboxypeptidase precursor;protein_id=gnl|goettingen|CCOL_02330
gene	207335	207799	-	gene=mepS;locus_tag=CCOL_02330
CDS	207808	208977	-	ID=CCOL_02340;gene=nhaA_1;inference=ab initio prediction:Prodigal:2.60,similar to AA sequence:UniProtKB:P13738;locus_tag=CCOL_02340;product=Na(+)/H(+) antiporter NhaA;protein_id=gnl|goettingen|CCOL_02340
gene	207808	208977	-	gene=nhaA_1;locus_tag=CCOL_02340
CDS	208974	210122	-	ID=CCOL_02350;gene=nhaA_2;inference=ab initio prediction:Prodigal:2.60,similar to AA sequence:UniProtKB:P13738;locus_tag=CCOL_02350;product=Na(+)/H(+) antiporter NhaA;protein_id=gnl|goettingen|CCOL_02350
gene	208974	210122	-	gene=nhaA_2;locus_tag=CCOL_02350
CDS	210248	210430	-	ID=CCOL_02360;inference=ab initio prediction:Prodigal:2.60;locus_tag=CCOL_02360;product=hypothetical protein;protein_id=gnl|goettingen|CCOL_02360
gene	210248	210430	-	locus_tag=CCOL_02360
CDS	210608	212677	+	ID=CCOL_02370;gene=efeU;inference=ab initio prediction:Prodigal:2.60,similar to AA sequence:UniProtKB:P39595;locus_tag=CCOL_02370;product=Ferrous iron permease EfeU precursor;protein_id=gnl|goettingen|CCOL_02370
gene	210608	212677	+	gene=efeU;locus_tag=CCOL_02370
CDS	212674	213213	+	ID=CCOL_02380;gene=tpd;inference=ab initio prediction:Prodigal:2.60,similar to AA sequence:UniProtKB:P19478;locus_tag=CCOL_02380;product=34 kDa membrane antigen precursor;protein_id=gnl|goettingen|CCOL_02380
gene	212674	213213	+	gene=tpd;locus_tag=CCOL_02380
CDS	213295	214698	+	ID=CCOL_02390;inference=ab initio prediction:Prodigal:2.60,protein motif:Pfam:PF04945.7;locus_tag=CCOL_02390;product=YHS domain protein;protein_id=gnl|goettingen|CCOL_02390
gene	213295	214698	+	locus_tag=CCOL_02390
CDS	214688	215983	+	ID=CCOL_02400;eC_number=3.6.3.-;gene=macB_1;inference=ab initio prediction:Prodigal:2.60,similar to AA sequence:UniProtKB:P75831;locus_tag=CCOL_02400;product=Macrolide export ATP-binding/permease protein MacB;protein_id=gnl|goettingen|CCOL_02400
gene	214688	215983	+	gene=macB_1;locus_tag=CCOL_02400
CDS	215973	217091	+	ID=CCOL_02410;eC_number=3.6.3.-;gene=macB_2;inference=ab initio prediction:Prodigal:2.60,similar to AA sequence:UniProtKB:Q2EHL8;locus_tag=CCOL_02410;product=Macrolide export ATP-binding/permease protein MacB;protein_id=gnl|goettingen|CCOL_02410
gene	215973	217091	+	gene=macB_2;locus_tag=CCOL_02410
CDS	217091	217738	+	ID=CCOL_02420;eC_number=3.6.3.-;gene=lolD_1;inference=ab initio prediction:Prodigal:2.60,similar to AA sequence:UniProtKB:O66646;locus_tag=CCOL_02420;product=Lipoprotein-releasing system ATP-binding protein LolD;protein_id=gnl|goettingen|CCOL_02420
gene	217091	217738	+	gene=lolD_1;locus_tag=CCOL_02420
CDS	217735	218223	+	ID=CCOL_02430;gene=resA_1;inference=ab initio prediction:Prodigal:2.60,protein motif:HAMAP:MF_01319;locus_tag=CCOL_02430;product=Thiol-disulfide oxidoreductase ResA;protein_id=gnl|goettingen|CCOL_02430
gene	217735	218223	+	gene=resA_1;locus_tag=CCOL_02430
CDS	218184	218687	+	ID=CCOL_02440;inference=ab initio prediction:Prodigal:2.60,protein motif:Pfam:PF00085.14;locus_tag=CCOL_02440;product=Thioredoxin;protein_id=gnl|goettingen|CCOL_02440
gene	218184	218687	+	locus_tag=CCOL_02440
CDS	218731	219786	-	ID=CCOL_02450;gene=obg;inference=ab initio prediction:Prodigal:2.60,similar to AA sequence:UniProtKB:Q3K6K9;locus_tag=CCOL_02450;product=GTPase Obg;protein_id=gnl|goettingen|CCOL_02450
gene	218731	219786	-	gene=obg;locus_tag=CCOL_02450
CDS	219891	220145	-	ID=CCOL_02460;gene=rpmA;inference=ab initio prediction:Prodigal:2.60,similar to AA sequence:UniProtKB:Q9HVL7;locus_tag=CCOL_02460;product=50S ribosomal protein L27;protein_id=gnl|goettingen|CCOL_02460
gene	219891	220145	-	gene=rpmA;locus_tag=CCOL_02460
CDS	220156	220464	-	ID=CCOL_02470;gene=rplU;inference=ab initio prediction:Prodigal:2.60,similar to AA sequence:UniProtKB:Q92LB8;locus_tag=CCOL_02470;product=50S ribosomal protein L21;protein_id=gnl|goettingen|CCOL_02470
gene	220156	220464	-	gene=rplU;locus_tag=CCOL_02470
CDS	220621	221607	-	ID=CCOL_02480;inference=ab initio prediction:Prodigal:2.60;locus_tag=CCOL_02480;product=hypothetical protein;protein_id=gnl|goettingen|CCOL_02480
gene	220621	221607	-	locus_tag=CCOL_02480
CDS	221607	222230	-	ID=CCOL_02490;inference=ab initio prediction:Prodigal:2.60;locus_tag=CCOL_02490;product=hypothetical protein;protein_id=gnl|goettingen|CCOL_02490
gene	221607	222230	-	locus_tag=CCOL_02490
CDS	222261	223613	-	ID=CCOL_02500;inference=ab initio prediction:Prodigal:2.60;locus_tag=CCOL_02500;product=hypothetical protein;protein_id=gnl|goettingen|CCOL_02500
gene	222261	223613	-	locus_tag=CCOL_02500
CDS	223682	225019	-	ID=CCOL_02510;gene=dcuA;inference=ab initio prediction:Prodigal:2.60,similar to AA sequence:UniProtKB:P0ABN5;locus_tag=CCOL_02510;product=Anaerobic C4-dicarboxylate transporter DcuA;protein_id=gnl|goettingen|CCOL_02510
gene	223682	225019	-	gene=dcuA;locus_tag=CCOL_02510
CDS	225036	226442	-	ID=CCOL_02520;eC_number=4.3.1.1;gene=aspA;inference=ab initio prediction:Prodigal:2.60,similar to AA sequence:UniProtKB:P0AC38;locus_tag=CCOL_02520;product=Aspartate ammonia-lyase;protein_id=gnl|goettingen|CCOL_02520
gene	225036	226442	-	gene=aspA;locus_tag=CCOL_02520
CDS	226706	227401	+	ID=CCOL_02530;eC_number=3.2.2.27;gene=ung;inference=ab initio prediction:Prodigal:2.60,similar to AA sequence:UniProtKB:Q83CW4;locus_tag=CCOL_02530;product=Uracil-DNA glycosylase;protein_id=gnl|goettingen|CCOL_02530
gene	226706	227401	+	gene=ung;locus_tag=CCOL_02530
CDS	227536	228228	+	ID=CCOL_02540;eC_number=5.1.1.13;inference=ab initio prediction:Prodigal:2.60,similar to AA sequence:UniProtKB:H8L901;locus_tag=CCOL_02540;product=Aspartate racemase;protein_id=gnl|goettingen|CCOL_02540
gene	227536	228228	+	locus_tag=CCOL_02540
CDS	228225	228425	-	ID=CCOL_02550;inference=ab initio prediction:Prodigal:2.60;locus_tag=CCOL_02550;product=hypothetical protein;protein_id=gnl|goettingen|CCOL_02550
gene	228225	228425	-	locus_tag=CCOL_02550
CDS	228556	229179	+	ID=CCOL_02560;inference=ab initio prediction:Prodigal:2.60,protein motif:CLUSTERS:PRK11753;locus_tag=CCOL_02560;product=DNA-binding transcriptional dual regulator Crp;protein_id=gnl|goettingen|CCOL_02560
gene	228556	229179	+	locus_tag=CCOL_02560
CDS	229261	229365	-	ID=CCOL_02570;inference=ab initio prediction:Prodigal:2.60;locus_tag=CCOL_02570;product=hypothetical protein;protein_id=gnl|goettingen|CCOL_02570
gene	229261	229365	-	locus_tag=CCOL_02570
CDS	229379	230503	-	ID=CCOL_02580;eC_number=1.10.3.10;gene=cydB;inference=ab initio prediction:Prodigal:2.60,similar to AA sequence:UniProtKB:P0ABK2;locus_tag=CCOL_02580;product=Cytochrome bd-I ubiquinol oxidase subunit 2;protein_id=gnl|goettingen|CCOL_02580
gene	229379	230503	-	gene=cydB;locus_tag=CCOL_02580
CDS	230503	230973	-	ID=CCOL_02590;eC_number=1.10.3.10;gene=appC;inference=ab initio prediction:Prodigal:2.60,similar to AA sequence:UniProtKB:P26459;locus_tag=CCOL_02590;product=Cytochrome bd-II ubiquinol oxidase subunit 1;protein_id=gnl|goettingen|CCOL_02590
gene	230503	230973	-	gene=appC;locus_tag=CCOL_02590
CDS	230934	232064	-	ID=CCOL_02600;eC_number=1.10.3.10;gene=cydA;inference=ab initio prediction:Prodigal:2.60,similar to AA sequence:UniProtKB:P0ABJ9;locus_tag=CCOL_02600;product=Cytochrome bd-I ubiquinol oxidase subunit 1;protein_id=gnl|goettingen|CCOL_02600
gene	230934	232064	-	gene=cydA;locus_tag=CCOL_02600
CDS	232064	232294	-	ID=CCOL_02610;inference=ab initio prediction:Prodigal:2.60;locus_tag=CCOL_02610;product=hypothetical protein;protein_id=gnl|goettingen|CCOL_02610
gene	232064	232294	-	locus_tag=CCOL_02610
CDS	232682	234349	+	ID=CCOL_02620;gene=lldP;inference=ab initio prediction:Prodigal:2.60,similar to AA sequence:UniProtKB:P33231;locus_tag=CCOL_02620;product=L-lactate permease;protein_id=gnl|goettingen|CCOL_02620
gene	232682	234349	+	gene=lldP;locus_tag=CCOL_02620
CDS	234502	235239	+	ID=CCOL_02630;gene=lutA_1;inference=ab initio prediction:Prodigal:2.60,similar to AA sequence:UniProtKB:O07020;locus_tag=CCOL_02630;product=Lactate utilization protein A;protein_id=gnl|goettingen|CCOL_02630
gene	234502	235239	+	gene=lutA_1;locus_tag=CCOL_02630
CDS	235236	236675	+	ID=CCOL_02640;gene=lutB;inference=ab initio prediction:Prodigal:2.60,similar to AA sequence:UniProtKB:O07021;locus_tag=CCOL_02640;product=Lactate utilization protein B;protein_id=gnl|goettingen|CCOL_02640
gene	235236	236675	+	gene=lutB;locus_tag=CCOL_02640
CDS	236668	237324	+	ID=CCOL_02650;gene=lutC;inference=ab initio prediction:Prodigal:2.60,similar to AA sequence:UniProtKB:O32259;locus_tag=CCOL_02650;product=Lactate utilization protein C;protein_id=gnl|goettingen|CCOL_02650
gene	236668	237324	+	gene=lutC;locus_tag=CCOL_02650
CDS	237547	238236	+	ID=CCOL_02660;inference=ab initio prediction:Prodigal:2.60,similar to AA sequence:UniProtKB:Q9PIQ3;locus_tag=CCOL_02660;product=Bacteriohemerythrin;protein_id=gnl|goettingen|CCOL_02660
gene	237547	238236	+	locus_tag=CCOL_02660
CDS	238217	238828	+	ID=CCOL_02670;inference=ab initio prediction:Prodigal:2.60,similar to AA sequence:UniProtKB:Q9PIQ3;locus_tag=CCOL_02670;product=Bacteriohemerythrin;protein_id=gnl|goettingen|CCOL_02670
gene	238217	238828	+	locus_tag=CCOL_02670
CDS	239056	240087	-	ID=CCOL_02680;inference=ab initio prediction:Prodigal:2.60;locus_tag=CCOL_02680;product=hypothetical protein;protein_id=gnl|goettingen|CCOL_02680
gene	239056	240087	-	locus_tag=CCOL_02680
CDS	240195	241091	-	ID=CCOL_02690;eC_number=3.4.21.-;gene=sppA;inference=ab initio prediction:Prodigal:2.60,similar to AA sequence:UniProtKB:O34525;locus_tag=CCOL_02690;product=Putative signal peptide peptidase SppA;protein_id=gnl|goettingen|CCOL_02690
gene	240195	241091	-	gene=sppA;locus_tag=CCOL_02690
CDS	241079	242308	-	ID=CCOL_02700;eC_number=3.5.4.-;inference=ab initio prediction:Prodigal:2.60,similar to AA sequence:UniProtKB:A6Q234;locus_tag=CCOL_02700;product=Aminodeoxyfutalosine deaminase;protein_id=gnl|goettingen|CCOL_02700
gene	241079	242308	-	locus_tag=CCOL_02700
CDS	242401	242889	+	ID=CCOL_02710;eC_number=4.2.1.10;gene=aroQ;inference=ab initio prediction:Prodigal:2.60,similar to AA sequence:UniProtKB:Q9PJ53;locus_tag=CCOL_02710;product=3-dehydroquinate dehydratase;protein_id=gnl|goettingen|CCOL_02710
gene	242401	242889	+	gene=aroQ;locus_tag=CCOL_02710
CDS	242892	243374	+	ID=CCOL_02720;eC_number=2.7.6.3;gene=folK;inference=ab initio prediction:Prodigal:2.60,similar to AA sequence:UniProtKB:P26281;locus_tag=CCOL_02720;product=2-amino-4-hydroxy-6-hydroxymethyldihydropteridine pyrophosphokinase;protein_id=gnl|goettingen|CCOL_02720
gene	242892	243374	+	gene=folK;locus_tag=CCOL_02720
CDS	243375	244805	+	ID=CCOL_02730;gene=flhF;inference=ab initio prediction:Prodigal:2.60,similar to AA sequence:UniProtKB:Q01960;locus_tag=CCOL_02730;product=Flagellar biosynthesis protein FlhF;protein_id=gnl|goettingen|CCOL_02730
gene	243375	244805	+	gene=flhF;locus_tag=CCOL_02730
CDS	244798	245664	+	ID=CCOL_02740;gene=ylxH;inference=ab initio prediction:Prodigal:2.60,similar to AA sequence:UniProtKB:P40742;locus_tag=CCOL_02740;product=Flagellum site-determining protein YlxH;protein_id=gnl|goettingen|CCOL_02740
gene	244798	245664	+	gene=ylxH;locus_tag=CCOL_02740
CDS	245684	246040	+	ID=CCOL_02750;inference=ab initio prediction:Prodigal:2.60;locus_tag=CCOL_02750;product=hypothetical protein;protein_id=gnl|goettingen|CCOL_02750
gene	245684	246040	+	locus_tag=CCOL_02750
CDS	246021	246713	+	ID=CCOL_02760;gene=fliA;inference=ab initio prediction:Prodigal:2.60,similar to AA sequence:UniProtKB:P0AEM6;locus_tag=CCOL_02760;product=RNA polymerase sigma factor FliA;protein_id=gnl|goettingen|CCOL_02760
gene	246021	246713	+	gene=fliA;locus_tag=CCOL_02760
CDS	246713	247789	+	ID=CCOL_02770;gene=fliM;inference=ab initio prediction:Prodigal:2.60,similar to AA sequence:UniProtKB:P23453;locus_tag=CCOL_02770;product=Flagellar motor switch protein FliM;protein_id=gnl|goettingen|CCOL_02770
gene	246713	247789	+	gene=fliM;locus_tag=CCOL_02770
CDS	247786	248607	+	ID=CCOL_02780;gene=fliN_1;inference=ab initio prediction:Prodigal:2.60,similar to AA sequence:UniProtKB:P15070;locus_tag=CCOL_02780;product=Flagellar motor switch protein FliN;protein_id=gnl|goettingen|CCOL_02780
gene	247786	248607	+	gene=fliN_1;locus_tag=CCOL_02780
CDS	248670	249266	-	ID=CCOL_02790;eC_number=3.4.22.-;gene=lagD;inference=ab initio prediction:Prodigal:2.60,similar to AA sequence:UniProtKB:P59852;locus_tag=CCOL_02790;product=Lactococcin-G-processing and transport ATP-binding protein LagD;protein_id=gnl|goettingen|CCOL_02790
gene	248670	249266	-	gene=lagD;locus_tag=CCOL_02790
CDS	249251	250105	-	ID=CCOL_02800;inference=ab initio prediction:Prodigal:2.60;locus_tag=CCOL_02800;product=hypothetical protein;protein_id=gnl|goettingen|CCOL_02800
gene	249251	250105	-	locus_tag=CCOL_02800
CDS	250401	250910	+	ID=CCOL_02810;inference=ab initio prediction:Prodigal:2.60;locus_tag=CCOL_02810;product=hypothetical protein;protein_id=gnl|goettingen|CCOL_02810
gene	250401	250910	+	locus_tag=CCOL_02810
CDS	250960	251916	+	ID=CCOL_02820;inference=ab initio prediction:Prodigal:2.60;locus_tag=CCOL_02820;product=hypothetical protein;protein_id=gnl|goettingen|CCOL_02820
gene	250960	251916	+	locus_tag=CCOL_02820
CDS	251946	252269	-	ID=CCOL_02830;inference=ab initio prediction:Prodigal:2.60;locus_tag=CCOL_02830;product=hypothetical protein;protein_id=gnl|goettingen|CCOL_02830
gene	251946	252269	-	locus_tag=CCOL_02830
CDS	252565	253197	+	ID=CCOL_02840;inference=ab initio prediction:Prodigal:2.60;locus_tag=CCOL_02840;product=hypothetical protein;protein_id=gnl|goettingen|CCOL_02840
gene	252565	253197	+	locus_tag=CCOL_02840
CDS	253211	253999	+	ID=CCOL_02850;inference=ab initio prediction:Prodigal:2.60;locus_tag=CCOL_02850;product=hypothetical protein;protein_id=gnl|goettingen|CCOL_02850
gene	253211	253999	+	locus_tag=CCOL_02850
CDS	254120	254725	+	ID=CCOL_02860;gene=ygdH;inference=ab initio prediction:Prodigal:2.60,similar to AA sequence:UniProtKB:P0ADR8;locus_tag=CCOL_02860;product=LOG family protein YgdH;protein_id=gnl|goettingen|CCOL_02860
gene	254120	254725	+	gene=ygdH;locus_tag=CCOL_02860
CDS	254725	255741	+	ID=CCOL_02870;eC_number=2.8.1.-;gene=mnmA_2;inference=ab initio prediction:Prodigal:2.60,similar to AA sequence:UniProtKB:Q99TM8;locus_tag=CCOL_02870;product=tRNA-specific 2-thiouridylase MnmA;protein_id=gnl|goettingen|CCOL_02870
gene	254725	255741	+	gene=mnmA_2;locus_tag=CCOL_02870
CDS	255776	257584	-	ID=CCOL_02880;gene=yflS;inference=ab initio prediction:Prodigal:2.60,similar to AA sequence:UniProtKB:O34726;locus_tag=CCOL_02880;product=Putative malate transporter YflS;protein_id=gnl|goettingen|CCOL_02880
gene	255776	257584	-	gene=yflS;locus_tag=CCOL_02880
CDS	258020	258826	+	ID=CCOL_02890;inference=ab initio prediction:Prodigal:2.60,similar to AA sequence:UniProtKB:Q9PIQ3;locus_tag=CCOL_02890;product=Bacteriohemerythrin;protein_id=gnl|goettingen|CCOL_02890
gene	258020	258826	+	locus_tag=CCOL_02890
CDS	259124	260650	+	ID=CCOL_02900;inference=ab initio prediction:Prodigal:2.60;locus_tag=CCOL_02900;product=hypothetical protein;protein_id=gnl|goettingen|CCOL_02900
gene	259124	260650	+	locus_tag=CCOL_02900
CDS	260614	262251	-	ID=CCOL_02910;gene=flgE_1;inference=ab initio prediction:Prodigal:2.60,similar to AA sequence:UniProtKB:P0A1J1;locus_tag=CCOL_02910;product=Flagellar hook protein FlgE;protein_id=gnl|goettingen|CCOL_02910
gene	260614	262251	-	gene=flgE_1;locus_tag=CCOL_02910
CDS	262255	263115	-	ID=CCOL_02920;gene=flgD;inference=ab initio prediction:Prodigal:2.60,similar to AA sequence:UniProtKB:P0A1I9;locus_tag=CCOL_02920;product=Basal-body rod modification protein FlgD;protein_id=gnl|goettingen|CCOL_02920
gene	262255	263115	-	gene=flgD;locus_tag=CCOL_02920
CDS	263172	265136	-	ID=CCOL_02930;inference=ab initio prediction:Prodigal:2.60,protein motif:Pfam:PF02120.10;locus_tag=CCOL_02930;product=Flagellar hook-length control protein FliK;protein_id=gnl|goettingen|CCOL_02930
gene	263172	265136	-	locus_tag=CCOL_02930
CDS	265150	265473	-	ID=CCOL_02940;inference=ab initio prediction:Prodigal:2.60;locus_tag=CCOL_02940;product=hypothetical protein;protein_id=gnl|goettingen|CCOL_02940
gene	265150	265473	-	locus_tag=CCOL_02940
CDS	265602	267410	+	ID=CCOL_02950;gene=typA;inference=ab initio prediction:Prodigal:2.60,similar to AA sequence:UniProtKB:P32132;locus_tag=CCOL_02950;product=GTP-binding protein TypA/BipA;protein_id=gnl|goettingen|CCOL_02950
gene	265602	267410	+	gene=typA;locus_tag=CCOL_02950
CDS	267410	268060	+	ID=CCOL_02960;inference=ab initio prediction:Prodigal:2.60;locus_tag=CCOL_02960;product=hypothetical protein;protein_id=gnl|goettingen|CCOL_02960
gene	267410	268060	+	locus_tag=CCOL_02960
CDS	268057	269406	-	ID=CCOL_02970;inference=ab initio prediction:Prodigal:2.60;locus_tag=CCOL_02970;product=hypothetical protein;protein_id=gnl|goettingen|CCOL_02970
gene	268057	269406	-	locus_tag=CCOL_02970
CDS	269511	270722	+	ID=CCOL_02980;gene=bcr;inference=ab initio prediction:Prodigal:2.60,similar to AA sequence:UniProtKB:P28246;locus_tag=CCOL_02980;product=Bicyclomycin resistance protein;protein_id=gnl|goettingen|CCOL_02980
gene	269511	270722	+	gene=bcr;locus_tag=CCOL_02980
CDS	270709	271410	+	ID=CCOL_02990;inference=ab initio prediction:Prodigal:2.60;locus_tag=CCOL_02990;product=hypothetical protein;protein_id=gnl|goettingen|CCOL_02990
gene	270709	271410	+	locus_tag=CCOL_02990
CDS	271471	271959	-	ID=CCOL_03000;inference=ab initio prediction:Prodigal:2.60;locus_tag=CCOL_03000;product=hypothetical protein;protein_id=gnl|goettingen|CCOL_03000
gene	271471	271959	-	locus_tag=CCOL_03000
CDS	271959	275768	-	ID=CCOL_03010;eC_number=3.1.21.4;inference=ab initio prediction:Prodigal:2.60,similar to AA sequence:UniProtKB:P25239;locus_tag=CCOL_03010;product=Type IIS restriction enzyme Eco57I;protein_id=gnl|goettingen|CCOL_03010
gene	271959	275768	-	locus_tag=CCOL_03010
CDS	275883	278672	+	ID=CCOL_03020;eC_number=3.6.4.12;gene=recD2_1;inference=ab initio prediction:Prodigal:2.60,protein motif:HAMAP:MF_01488;locus_tag=CCOL_03020;product=ATP-dependent RecD-like DNA helicase;protein_id=gnl|goettingen|CCOL_03020
gene	275883	278672	+	gene=recD2_1;locus_tag=CCOL_03020
CDS	278773	279132	-	ID=CCOL_03030;inference=ab initio prediction:Prodigal:2.60;locus_tag=CCOL_03030;product=hypothetical protein;protein_id=gnl|goettingen|CCOL_03030
gene	278773	279132	-	locus_tag=CCOL_03030
rRNA	279742	279856	-	ID=CCOL_03040;inference=COORDINATES:profile:RNAmmer:1.2;locus_tag=CCOL_03040;product=5S ribosomal RNA
gene	279742	279856	-	locus_tag=CCOL_03040
rRNA	280193	283246	-	ID=CCOL_03050;inference=COORDINATES:profile:RNAmmer:1.2;locus_tag=CCOL_03050;product=23S ribosomal RNA
gene	280193	283246	-	locus_tag=CCOL_03050
tRNA	283945	284021	-	ID=CCOL_03060;inference=COORDINATES:profile:Aragorn:1.2;locus_tag=CCOL_03060;product=tRNA-Ile(gat)
gene	283945	284021	-	locus_tag=CCOL_03060
tRNA	284030	284105	-	ID=CCOL_03070;inference=COORDINATES:profile:Aragorn:1.2;locus_tag=CCOL_03070;product=tRNA-Ala(tgc)
gene	284030	284105	-	locus_tag=CCOL_03070
rRNA	284211	285711	-	ID=CCOL_03080;inference=COORDINATES:profile:RNAmmer:1.2;locus_tag=CCOL_03080;product=16S ribosomal RNA
gene	284211	285711	-	locus_tag=CCOL_03080
CDS	286257	287252	-	ID=CCOL_03090;eC_number=3.5.1.1;gene=ansZ;inference=ab initio prediction:Prodigal:2.60,similar to AA sequence:UniProtKB:O34482;locus_tag=CCOL_03090;product=L-asparaginase 2 precursor;protein_id=gnl|goettingen|CCOL_03090
gene	286257	287252	-	gene=ansZ;locus_tag=CCOL_03090
CDS	287389	288960	-	ID=CCOL_03100;eC_number=3.1.-.-;gene=recJ;inference=ab initio prediction:Prodigal:2.60,similar to AA sequence:UniProtKB:P21893;locus_tag=CCOL_03100;product=Single-stranded-DNA-specific exonuclease RecJ;protein_id=gnl|goettingen|CCOL_03100
gene	287389	288960	-	gene=recJ;locus_tag=CCOL_03100
CDS	288947	290581	-	ID=CCOL_03110;eC_number=6.3.4.2;gene=pyrG;inference=ab initio prediction:Prodigal:2.60,similar to AA sequence:UniProtKB:Q886M5;locus_tag=CCOL_03110;product=CTP synthase;protein_id=gnl|goettingen|CCOL_03110
gene	288947	290581	-	gene=pyrG;locus_tag=CCOL_03110
CDS	290694	291317	+	ID=CCOL_03120;eC_number=2.1.1.148;gene=thyX;inference=ab initio prediction:Prodigal:2.60,similar to AA sequence:UniProtKB:O26061;locus_tag=CCOL_03120;product=Thymidylate synthase ThyX;protein_id=gnl|goettingen|CCOL_03120
gene	290694	291317	+	gene=thyX;locus_tag=CCOL_03120
CDS	291435	292820	+	ID=CCOL_03130;gene=tcyP;inference=ab initio prediction:Prodigal:2.60,similar to AA sequence:UniProtKB:P54596;locus_tag=CCOL_03130;product=L-cystine uptake protein TcyP;protein_id=gnl|goettingen|CCOL_03130
gene	291435	292820	+	gene=tcyP;locus_tag=CCOL_03130
CDS	292852	295221	-	ID=CCOL_03140;eC_number=1.17.4.1;gene=nrdA;inference=ab initio prediction:Prodigal:2.60,similar to AA sequence:UniProtKB:P00452;locus_tag=CCOL_03140;product=Ribonucleoside-diphosphate reductase 1 subunit alpha;protein_id=gnl|goettingen|CCOL_03140
gene	292852	295221	-	gene=nrdA;locus_tag=CCOL_03140
CDS	295236	296564	-	ID=CCOL_03150;eC_number=4.3.2.2;gene=purB;inference=ab initio prediction:Prodigal:2.60,similar to AA sequence:UniProtKB:P12047;locus_tag=CCOL_03150;product=Adenylosuccinate lyase;protein_id=gnl|goettingen|CCOL_03150
gene	295236	296564	-	gene=purB;locus_tag=CCOL_03150
CDS	296605	297540	+	ID=CCOL_03160;eC_number=5.4.99.23;gene=rluD_1;inference=ab initio prediction:Prodigal:2.60,similar to AA sequence:UniProtKB:P33643;locus_tag=CCOL_03160;product=Ribosomal large subunit pseudouridine synthase D;protein_id=gnl|goettingen|CCOL_03160
gene	296605	297540	+	gene=rluD_1;locus_tag=CCOL_03160
CDS	297661	298527	+	ID=CCOL_03170;eC_number=4.3.2.3;inference=ab initio prediction:Prodigal:2.60,similar to AA sequence:UniProtKB:Q39BA7;locus_tag=CCOL_03170;product=Ureidoglycolate lyase;protein_id=gnl|goettingen|CCOL_03170
gene	297661	298527	+	locus_tag=CCOL_03170
CDS	298575	298742	+	ID=CCOL_03180;inference=ab initio prediction:Prodigal:2.60;locus_tag=CCOL_03180;product=hypothetical protein;protein_id=gnl|goettingen|CCOL_03180
gene	298575	298742	+	locus_tag=CCOL_03180
CDS	298757	300274	+	ID=CCOL_03190;inference=ab initio prediction:Prodigal:2.60,protein motif:Pfam:PF02600.10;locus_tag=CCOL_03190;product=Disulfide bond formation protein DsbB;protein_id=gnl|goettingen|CCOL_03190
gene	298757	300274	+	locus_tag=CCOL_03190
CDS	300295	300969	-	ID=CCOL_03200;eC_number=6.3.4.20;gene=queC;inference=ab initio prediction:Prodigal:2.60,similar to AA sequence:UniProtKB:O31675;locus_tag=CCOL_03200;product=7-cyano-7-deazaguanine synthase;protein_id=gnl|goettingen|CCOL_03200
gene	300295	300969	-	gene=queC;locus_tag=CCOL_03200
CDS	301046	302272	+	ID=CCOL_03210;inference=ab initio prediction:Prodigal:2.60,protein motif:CLUSTERS:PRK03826;locus_tag=CCOL_03210;product=5'-nucleotidase;protein_id=gnl|goettingen|CCOL_03210
gene	301046	302272	+	locus_tag=CCOL_03210
CDS	302319	303995	-	ID=CCOL_03220;eC_number=4.2.1.9;gene=ilvD;inference=ab initio prediction:Prodigal:2.60,similar to AA sequence:UniProtKB:P51785;locus_tag=CCOL_03220;product=Dihydroxy-acid dehydratase;protein_id=gnl|goettingen|CCOL_03220
gene	302319	303995	-	gene=ilvD;locus_tag=CCOL_03220
CDS	304146	304793	+	ID=CCOL_03230;eC_number=1.11.1.1;gene=rbr1;inference=ab initio prediction:Prodigal:2.60,similar to AA sequence:UniProtKB:Q97FZ9;locus_tag=CCOL_03230;product=Rubrerythrin-1;protein_id=gnl|goettingen|CCOL_03230
gene	304146	304793	+	gene=rbr1;locus_tag=CCOL_03230
CDS	304798	305406	+	ID=CCOL_03240;eC_number=3.1.26.4;gene=rnhB;inference=ab initio prediction:Prodigal:2.60,similar to AA sequence:UniProtKB:O31744;locus_tag=CCOL_03240;product=Ribonuclease HII;protein_id=gnl|goettingen|CCOL_03240
gene	304798	305406	+	gene=rnhB;locus_tag=CCOL_03240
CDS	305407	306852	-	ID=CCOL_03250;eC_number=1.4.1.13;gene=gltB_1;inference=ab initio prediction:Prodigal:2.60,similar to AA sequence:UniProtKB:O34399;locus_tag=CCOL_03250;product=Glutamate synthase [NADPH] small chain;protein_id=gnl|goettingen|CCOL_03250
gene	305407	306852	-	gene=gltB_1;locus_tag=CCOL_03250
CDS	306862	311352	-	ID=CCOL_03260;eC_number=1.4.7.1;gene=gltB_2;inference=ab initio prediction:Prodigal:2.60,similar to AA sequence:UniProtKB:P55037;locus_tag=CCOL_03260;product=Ferredoxin-dependent glutamate synthase 1;protein_id=gnl|goettingen|CCOL_03260
gene	306862	311352	-	gene=gltB_2;locus_tag=CCOL_03260
CDS	311486	312787	-	ID=CCOL_03270;inference=ab initio prediction:Prodigal:2.60,protein motif:Pfam:PF03553.8;locus_tag=CCOL_03270;product=Na+/H+ antiporter family protein;protein_id=gnl|goettingen|CCOL_03270
gene	311486	312787	-	locus_tag=CCOL_03270
CDS	313018	313377	+	ID=CCOL_03280;gene=yjcH;inference=ab initio prediction:Prodigal:2.60,similar to AA sequence:UniProtKB:P0AF54;locus_tag=CCOL_03280;product=Inner membrane protein YjcH;protein_id=gnl|goettingen|CCOL_03280
gene	313018	313377	+	gene=yjcH;locus_tag=CCOL_03280
CDS	313374	315020	+	ID=CCOL_03290;gene=actP;inference=ab initio prediction:Prodigal:2.60,similar to AA sequence:UniProtKB:P32705;locus_tag=CCOL_03290;product=Cation/acetate symporter ActP;protein_id=gnl|goettingen|CCOL_03290
gene	313374	315020	+	gene=actP;locus_tag=CCOL_03290
CDS	315228	315575	-	ID=CCOL_03300;inference=ab initio prediction:Prodigal:2.60;locus_tag=CCOL_03300;product=hypothetical protein;protein_id=gnl|goettingen|CCOL_03300
gene	315228	315575	-	locus_tag=CCOL_03300
CDS	315848	316690	-	ID=CCOL_03310;eC_number=1.17.99.1;gene=pchF;inference=ab initio prediction:Prodigal:2.60,similar to AA sequence:UniProtKB:P09788;locus_tag=CCOL_03310;product=4-cresol dehydrogenase [hydroxylating] flavoprotein subunit;protein_id=gnl|goettingen|CCOL_03310
gene	315848	316690	-	gene=pchF;locus_tag=CCOL_03310
CDS	316873	317250	-	ID=CCOL_03320;inference=ab initio prediction:Prodigal:2.60;locus_tag=CCOL_03320;product=hypothetical protein;protein_id=gnl|goettingen|CCOL_03320
gene	316873	317250	-	locus_tag=CCOL_03320
CDS	317413	319725	-	ID=CCOL_03330;eC_number=5.99.1.3;gene=gyrB;inference=ab initio prediction:Prodigal:2.60,similar to AA sequence:UniProtKB:P0AES6;locus_tag=CCOL_03330;product=DNA gyrase subunit B;protein_id=gnl|goettingen|CCOL_03330
gene	317413	319725	-	gene=gyrB;locus_tag=CCOL_03330
CDS	319757	320824	-	ID=CCOL_03340;eC_number=2.7.7.7;gene=dnaN;inference=ab initio prediction:Prodigal:2.60,similar to AA sequence:UniProtKB:P0A988;locus_tag=CCOL_03340;product=DNA polymerase III subunit beta;protein_id=gnl|goettingen|CCOL_03340
gene	319757	320824	-	gene=dnaN;locus_tag=CCOL_03340
CDS	320989	322311	-	ID=CCOL_03350;gene=dnaA;inference=ab initio prediction:Prodigal:2.60,similar to AA sequence:UniProtKB:O26057;locus_tag=CCOL_03350;product=Chromosomal replication initiator protein DnaA;protein_id=gnl|goettingen|CCOL_03350
gene	320989	322311	-	gene=dnaA;locus_tag=CCOL_03350
CDS	322412	322888	+	ID=CCOL_03360;eC_number=3.1.22.4;gene=ruvC;inference=ab initio prediction:Prodigal:2.60,similar to AA sequence:UniProtKB:Q5SJC4;locus_tag=CCOL_03360;product=Crossover junction endodeoxyribonuclease RuvC;protein_id=gnl|goettingen|CCOL_03360
gene	322412	322888	+	gene=ruvC;locus_tag=CCOL_03360
CDS	323092	325689	+	ID=CCOL_03370;gene=flgE_2;inference=ab initio prediction:Prodigal:2.60,similar to AA sequence:UniProtKB:P50610;locus_tag=CCOL_03370;product=Flagellar hook protein FlgE;protein_id=gnl|goettingen|CCOL_03370
gene	323092	325689	+	gene=flgE_2;locus_tag=CCOL_03370
CDS	326115	327386	+	ID=CCOL_03380;eC_number=4.4.1.11;gene=mdeA;inference=ab initio prediction:Prodigal:2.60,similar to AA sequence:UniProtKB:P13254;locus_tag=CCOL_03380;product=Methionine gamma-lyase;protein_id=gnl|goettingen|CCOL_03380
gene	326115	327386	+	gene=mdeA;locus_tag=CCOL_03380
CDS	327398	328432	+	ID=CCOL_03390;inference=ab initio prediction:Prodigal:2.60,protein motif:CLUSTERS:PRK11099;locus_tag=CCOL_03390;product=putative inner membrane protein;protein_id=gnl|goettingen|CCOL_03390
gene	327398	328432	+	locus_tag=CCOL_03390
CDS	328442	328663	+	ID=CCOL_03400;gene=tusA_2;inference=ab initio prediction:Prodigal:2.60,protein motif:HAMAP:MF_00413;locus_tag=CCOL_03400;product=Sulfurtransferase TusA;protein_id=gnl|goettingen|CCOL_03400
gene	328442	328663	+	gene=tusA_2;locus_tag=CCOL_03400
CDS	328674	329555	+	ID=CCOL_03410;eC_number=2.3.1.46;gene=metA;inference=ab initio prediction:Prodigal:2.60,similar to AA sequence:UniProtKB:Q9WZY3;locus_tag=CCOL_03410;product=Homoserine O-succinyltransferase;protein_id=gnl|goettingen|CCOL_03410
gene	328674	329555	+	gene=metA;locus_tag=CCOL_03410
CDS	329560	330159	-	ID=CCOL_03420;inference=ab initio prediction:Prodigal:2.60,protein motif:CLUSTERS:PRK11883;locus_tag=CCOL_03420;product=protoporphyrinogen oxidase;protein_id=gnl|goettingen|CCOL_03420
gene	329560	330159	-	locus_tag=CCOL_03420
CDS	330319	330702	+	ID=CCOL_03430;eC_number=1.7.1.13;gene=queF;inference=ab initio prediction:Prodigal:2.60,similar to AA sequence:UniProtKB:O31678;locus_tag=CCOL_03430;product=NADPH-dependent 7-cyano-7-deazaguanine reductase;protein_id=gnl|goettingen|CCOL_03430
gene	330319	330702	+	gene=queF;locus_tag=CCOL_03430
CDS	330889	331215	+	ID=CCOL_03440;inference=ab initio prediction:Prodigal:2.60;locus_tag=CCOL_03440;product=hypothetical protein;protein_id=gnl|goettingen|CCOL_03440
gene	330889	331215	+	locus_tag=CCOL_03440
CDS	331629	332273	+	ID=CCOL_03450;inference=ab initio prediction:Prodigal:2.60;locus_tag=CCOL_03450;product=hypothetical protein;protein_id=gnl|goettingen|CCOL_03450
gene	331629	332273	+	locus_tag=CCOL_03450
CDS	332297	332926	-	ID=CCOL_03460;inference=ab initio prediction:Prodigal:2.60;locus_tag=CCOL_03460;product=hypothetical protein;protein_id=gnl|goettingen|CCOL_03460
gene	332297	332926	-	locus_tag=CCOL_03460
CDS	333273	334808	+	ID=CCOL_03470;eC_number=2.3.3.13;gene=leuA;inference=ab initio prediction:Prodigal:2.60,similar to AA sequence:UniProtKB:P09151;locus_tag=CCOL_03470;product=2-isopropylmalate synthase;protein_id=gnl|goettingen|CCOL_03470
gene	333273	334808	+	gene=leuA;locus_tag=CCOL_03470
CDS	334805	335881	+	ID=CCOL_03480;eC_number=1.1.1.85;gene=leuB;inference=ab initio prediction:Prodigal:2.60,similar to AA sequence:UniProtKB:Q9PLW0;locus_tag=CCOL_03480;product=3-isopropylmalate dehydrogenase;protein_id=gnl|goettingen|CCOL_03480
gene	334805	335881	+	gene=leuB;locus_tag=CCOL_03480
CDS	335874	337280	+	ID=CCOL_03490;eC_number=4.2.1.33;gene=leuC;inference=ab initio prediction:Prodigal:2.60,similar to AA sequence:UniProtKB:P0A6A6;locus_tag=CCOL_03490;product=3-isopropylmalate dehydratase large subunit;protein_id=gnl|goettingen|CCOL_03490
gene	335874	337280	+	gene=leuC;locus_tag=CCOL_03490
CDS	337282	337884	+	ID=CCOL_03500;eC_number=4.2.1.33;gene=leuD1;inference=ab initio prediction:Prodigal:2.60,similar to AA sequence:UniProtKB:P04787;locus_tag=CCOL_03500;product=3-isopropylmalate dehydratase small subunit 1;protein_id=gnl|goettingen|CCOL_03500
gene	337282	337884	+	gene=leuD1;locus_tag=CCOL_03500
CDS	337864	338394	-	ID=CCOL_03510;inference=ab initio prediction:Prodigal:2.60,protein motif:Pfam:PF00583.18;locus_tag=CCOL_03510;product=Acetyltransferase (GNAT) family protein;protein_id=gnl|goettingen|CCOL_03510
gene	337864	338394	-	locus_tag=CCOL_03510
tRNA	338625	338700	-	ID=CCOL_03520;inference=COORDINATES:profile:Aragorn:1.2;locus_tag=CCOL_03520;product=tRNA-Val(gac)
gene	338625	338700	-	locus_tag=CCOL_03520
tRNA	338702	338777	-	ID=CCOL_03530;inference=COORDINATES:profile:Aragorn:1.2;locus_tag=CCOL_03530;product=tRNA-Ala(ggc)
gene	338702	338777	-	locus_tag=CCOL_03530
CDS	338886	339299	-	ID=CCOL_03540;inference=ab initio prediction:Prodigal:2.60;locus_tag=CCOL_03540;product=hypothetical protein;protein_id=gnl|goettingen|CCOL_03540
gene	338886	339299	-	locus_tag=CCOL_03540
CDS	339281	339850	-	ID=CCOL_03550;inference=ab initio prediction:Prodigal:2.60;locus_tag=CCOL_03550;product=hypothetical protein;protein_id=gnl|goettingen|CCOL_03550
gene	339281	339850	-	locus_tag=CCOL_03550
tRNA	339954	340041	-	ID=CCOL_03560;inference=COORDINATES:profile:Aragorn:1.2;locus_tag=CCOL_03560;product=tRNA-Ser(gga)
gene	339954	340041	-	locus_tag=CCOL_03560
tRNA	340146	340222	+	ID=CCOL_03570;inference=COORDINATES:profile:Aragorn:1.2;locus_tag=CCOL_03570;product=tRNA-Met(cat)
gene	340146	340222	+	locus_tag=CCOL_03570
CDS	340675	340779	-	ID=CCOL_03580;inference=ab initio prediction:Prodigal:2.60;locus_tag=CCOL_03580;product=hypothetical protein;protein_id=gnl|goettingen|CCOL_03580
gene	340675	340779	-	locus_tag=CCOL_03580
CDS	340776	341846	-	ID=CCOL_03590;eC_number=2.1.1.-;gene=rlmN;inference=ab initio prediction:Prodigal:2.60,similar to AA sequence:UniProtKB:Q7A600;locus_tag=CCOL_03590;product=putative dual-specificity RNA methyltransferase RlmN;protein_id=gnl|goettingen|CCOL_03590
gene	340776	341846	-	gene=rlmN;locus_tag=CCOL_03590
CDS	341866	342402	-	ID=CCOL_03600;inference=ab initio prediction:Prodigal:2.60,protein motif:Pfam:PF01048.14;locus_tag=CCOL_03600;product=Phosphorylase superfamily protein;protein_id=gnl|goettingen|CCOL_03600
gene	341866	342402	-	locus_tag=CCOL_03600
CDS	342487	343281	+	ID=CCOL_03610;eC_number=2.1.1.182;gene=rsmA_1;inference=ab initio prediction:Prodigal:2.60,similar to AA sequence:UniProtKB:Q83AC2;locus_tag=CCOL_03610;product=Ribosomal RNA small subunit methyltransferase A;protein_id=gnl|goettingen|CCOL_03610
gene	342487	343281	+	gene=rsmA_1;locus_tag=CCOL_03610
CDS	343256	345286	+	ID=CCOL_03620;eC_number=3.1.-.-;inference=ab initio prediction:Prodigal:2.60,similar to AA sequence:UniProtKB:Q6GHZ6;locus_tag=CCOL_03620;product=Ribonuclease J 1;protein_id=gnl|goettingen|CCOL_03620
gene	343256	345286	+	locus_tag=CCOL_03620
CDS	345328	346089	+	ID=CCOL_03630;eC_number=5.4.99.22;gene=rluB;inference=ab initio prediction:Prodigal:2.60,similar to AA sequence:UniProtKB:P35159;locus_tag=CCOL_03630;product=Ribosomal large subunit pseudouridine synthase B;protein_id=gnl|goettingen|CCOL_03630
gene	345328	346089	+	gene=rluB;locus_tag=CCOL_03630
CDS	346287	346598	+	ID=CCOL_03640;gene=rpsJ;inference=ab initio prediction:Prodigal:2.60,similar to AA sequence:UniProtKB:Q6N4T6;locus_tag=CCOL_03640;product=30S ribosomal protein S10;protein_id=gnl|goettingen|CCOL_03640
gene	346287	346598	+	gene=rpsJ;locus_tag=CCOL_03640
CDS	346608	347183	+	ID=CCOL_03650;gene=rplC;inference=ab initio prediction:Prodigal:2.60,similar to AA sequence:UniProtKB:Q8UE18;locus_tag=CCOL_03650;product=50S ribosomal protein L3;protein_id=gnl|goettingen|CCOL_03650
gene	346608	347183	+	gene=rplC;locus_tag=CCOL_03650
CDS	347180	347794	+	ID=CCOL_03660;gene=rplD;inference=ab initio prediction:Prodigal:2.60,similar to AA sequence:UniProtKB:P28601;locus_tag=CCOL_03660;product=50S ribosomal protein L4;protein_id=gnl|goettingen|CCOL_03660
gene	347180	347794	+	gene=rplD;locus_tag=CCOL_03660
CDS	347797	348078	+	ID=CCOL_03670;gene=rplW;inference=ab initio prediction:Prodigal:2.60,similar to AA sequence:UniProtKB:Q9RXK0;locus_tag=CCOL_03670;product=50S ribosomal protein L23;protein_id=gnl|goettingen|CCOL_03670
gene	347797	348078	+	gene=rplW;locus_tag=CCOL_03670
CDS	348080	348910	+	ID=CCOL_03680;gene=rplB;inference=ab initio prediction:Prodigal:2.60,similar to AA sequence:UniProtKB:P60432;locus_tag=CCOL_03680;product=50S ribosomal protein L2;protein_id=gnl|goettingen|CCOL_03680
gene	348080	348910	+	gene=rplB;locus_tag=CCOL_03680
CDS	348912	349193	+	ID=CCOL_03690;gene=rpsS;inference=ab initio prediction:Prodigal:2.60,similar to AA sequence:UniProtKB:P0A5X5;locus_tag=CCOL_03690;product=30S ribosomal protein S19;protein_id=gnl|goettingen|CCOL_03690
gene	348912	349193	+	gene=rpsS;locus_tag=CCOL_03690
CDS	349204	349611	+	ID=CCOL_03700;gene=rplV;inference=ab initio prediction:Prodigal:2.60,similar to AA sequence:UniProtKB:P61182;locus_tag=CCOL_03700;product=50S ribosomal protein L22;protein_id=gnl|goettingen|CCOL_03700
gene	349204	349611	+	gene=rplV;locus_tag=CCOL_03700
CDS	349611	350312	+	ID=CCOL_03710;gene=rpsC;inference=ab initio prediction:Prodigal:2.60,similar to AA sequence:UniProtKB:Q6N4U0;locus_tag=CCOL_03710;product=30S ribosomal protein S3;protein_id=gnl|goettingen|CCOL_03710
gene	349611	350312	+	gene=rpsC;locus_tag=CCOL_03710
CDS	350315	350740	+	ID=CCOL_03720;gene=rplP;inference=ab initio prediction:Prodigal:2.60,similar to AA sequence:UniProtKB:P0ADY7;locus_tag=CCOL_03720;product=50S ribosomal protein L16;protein_id=gnl|goettingen|CCOL_03720
gene	350315	350740	+	gene=rplP;locus_tag=CCOL_03720
CDS	350727	350912	+	ID=CCOL_03730;gene=rpmC;inference=ab initio prediction:Prodigal:2.60,similar to AA sequence:UniProtKB:P12873;locus_tag=CCOL_03730;product=50S ribosomal protein L29;protein_id=gnl|goettingen|CCOL_03730
gene	350727	350912	+	gene=rpmC;locus_tag=CCOL_03730
CDS	350922	351173	+	ID=CCOL_03740;gene=rpsQ;inference=ab initio prediction:Prodigal:2.60,similar to AA sequence:UniProtKB:P24321;locus_tag=CCOL_03740;product=30S ribosomal protein S17;protein_id=gnl|goettingen|CCOL_03740
gene	350922	351173	+	gene=rpsQ;locus_tag=CCOL_03740
CDS	351173	351541	+	ID=CCOL_03750;gene=rplN;inference=ab initio prediction:Prodigal:2.60,similar to AA sequence:UniProtKB:Q6N4U4;locus_tag=CCOL_03750;product=50S ribosomal protein L14;protein_id=gnl|goettingen|CCOL_03750
gene	351173	351541	+	gene=rplN;locus_tag=CCOL_03750
CDS	351541	351774	+	ID=CCOL_03760;gene=rplX;inference=ab initio prediction:Prodigal:2.60,similar to AA sequence:UniProtKB:P04455;locus_tag=CCOL_03760;product=50S ribosomal protein L24;protein_id=gnl|goettingen|CCOL_03760
gene	351541	351774	+	gene=rplX;locus_tag=CCOL_03760
CDS	351781	352323	+	ID=CCOL_03770;gene=rplE;inference=ab initio prediction:Prodigal:2.60,similar to AA sequence:UniProtKB:P08895;locus_tag=CCOL_03770;product=50S ribosomal protein L5;protein_id=gnl|goettingen|CCOL_03770
gene	351781	352323	+	gene=rplE;locus_tag=CCOL_03770
CDS	352325	352510	+	ID=CCOL_03780;gene=rpsZ;inference=ab initio prediction:Prodigal:2.60,similar to AA sequence:UniProtKB:P54798;locus_tag=CCOL_03780;product=30S ribosomal protein S14 type Z;protein_id=gnl|goettingen|CCOL_03780
gene	352325	352510	+	gene=rpsZ;locus_tag=CCOL_03780
CDS	352520	352915	+	ID=CCOL_03790;gene=rpsH;inference=ab initio prediction:Prodigal:2.60,similar to AA sequence:UniProtKB:Q9PLY5;locus_tag=CCOL_03790;product=30S ribosomal protein S8;protein_id=gnl|goettingen|CCOL_03790
gene	352520	352915	+	gene=rpsH;locus_tag=CCOL_03790
CDS	352993	353529	+	ID=CCOL_03800;gene=rplF;inference=ab initio prediction:Prodigal:2.60,similar to AA sequence:UniProtKB:Q6N4U8;locus_tag=CCOL_03800;product=50S ribosomal protein L6;protein_id=gnl|goettingen|CCOL_03800
gene	352993	353529	+	gene=rplF;locus_tag=CCOL_03800
CDS	353539	353895	+	ID=CCOL_03810;gene=rplR;inference=ab initio prediction:Prodigal:2.60,similar to AA sequence:UniProtKB:P46899;locus_tag=CCOL_03810;product=50S ribosomal protein L18;protein_id=gnl|goettingen|CCOL_03810
gene	353539	353895	+	gene=rplR;locus_tag=CCOL_03810
CDS	353907	354350	+	ID=CCOL_03820;gene=rpsE;inference=ab initio prediction:Prodigal:2.60,similar to AA sequence:UniProtKB:P21467;locus_tag=CCOL_03820;product=30S ribosomal protein S5;protein_id=gnl|goettingen|CCOL_03820
gene	353907	354350	+	gene=rpsE;locus_tag=CCOL_03820
CDS	354355	354747	+	ID=CCOL_03830;gene=rplO;inference=ab initio prediction:Prodigal:2.60,similar to AA sequence:UniProtKB:P04452;locus_tag=CCOL_03830;product=50S ribosomal protein L15;protein_id=gnl|goettingen|CCOL_03830
gene	354355	354747	+	gene=rplO;locus_tag=CCOL_03830
CDS	354747	356012	+	ID=CCOL_03840;gene=secY;inference=ab initio prediction:Prodigal:2.60,protein motif:HAMAP:MF_01465;locus_tag=CCOL_03840;product=Protein translocase subunit SecY;protein_id=gnl|goettingen|CCOL_03840
gene	354747	356012	+	gene=secY;locus_tag=CCOL_03840
CDS	356072	357331	-	ID=CCOL_03850;inference=ab initio prediction:Prodigal:2.60,protein motif:Pfam:PF07690.10;locus_tag=CCOL_03850;product=Major Facilitator Superfamily protein;protein_id=gnl|goettingen|CCOL_03850
gene	356072	357331	-	locus_tag=CCOL_03850
CDS	357560	359662	+	ID=CCOL_03860;eC_number=5.99.1.2;gene=topA;inference=ab initio prediction:Prodigal:2.60,similar to AA sequence:UniProtKB:P55991;locus_tag=CCOL_03860;product=DNA topoisomerase 1;protein_id=gnl|goettingen|CCOL_03860
gene	357560	359662	+	gene=topA;locus_tag=CCOL_03860
CDS	359665	360501	+	ID=CCOL_03870;eC_number=2.8.1.6;gene=bioB;inference=ab initio prediction:Prodigal:2.60,similar to AA sequence:UniProtKB:Q7A3R9;locus_tag=CCOL_03870;product=Biotin synthase;protein_id=gnl|goettingen|CCOL_03870
gene	359665	360501	+	gene=bioB;locus_tag=CCOL_03870
CDS	360482	360811	+	ID=CCOL_03880;inference=ab initio prediction:Prodigal:2.60,protein motif:Pfam:PF00999.15;locus_tag=CCOL_03880;product=Sodium/hydrogen exchanger family protein;protein_id=gnl|goettingen|CCOL_03880
gene	360482	360811	+	locus_tag=CCOL_03880
CDS	360784	361656	+	ID=CCOL_03890;inference=ab initio prediction:Prodigal:2.60,protein motif:Pfam:PF00999.15;locus_tag=CCOL_03890;product=Sodium/hydrogen exchanger family protein;protein_id=gnl|goettingen|CCOL_03890
gene	360784	361656	+	locus_tag=CCOL_03890
CDS	361786	363054	+	ID=CCOL_03900;eC_number=2.3.3.1;gene=gltA;inference=ab initio prediction:Prodigal:2.60,similar to AA sequence:UniProtKB:O33915;locus_tag=CCOL_03900;product=Citrate synthase;protein_id=gnl|goettingen|CCOL_03900
gene	361786	363054	+	gene=gltA;locus_tag=CCOL_03900
CDS	363128	363892	+	ID=CCOL_03910;eC_number=3.1.3.7;gene=cysQ_1;inference=ab initio prediction:Prodigal:2.60,similar to AA sequence:UniProtKB:P26264;locus_tag=CCOL_03910;product=3'(2')%2C5'-bisphosphate nucleotidase CysQ;protein_id=gnl|goettingen|CCOL_03910
gene	363128	363892	+	gene=cysQ_1;locus_tag=CCOL_03910
CDS	363929	364690	+	ID=CCOL_03920;inference=ab initio prediction:Prodigal:2.60;locus_tag=CCOL_03920;product=hypothetical protein;protein_id=gnl|goettingen|CCOL_03920
gene	363929	364690	+	locus_tag=CCOL_03920
CDS	364695	364868	-	ID=CCOL_03930;inference=ab initio prediction:Prodigal:2.60;locus_tag=CCOL_03930;product=hypothetical protein;protein_id=gnl|goettingen|CCOL_03930
gene	364695	364868	-	locus_tag=CCOL_03930
CDS	364977	365753	-	ID=CCOL_03940;eC_number=1.3.1.98;gene=murB;inference=ab initio prediction:Prodigal:2.60,similar to AA sequence:UniProtKB:Q8Y776;locus_tag=CCOL_03940;product=UDP-N-acetylenolpyruvoylglucosamine reductase;protein_id=gnl|goettingen|CCOL_03940
gene	364977	365753	-	gene=murB;locus_tag=CCOL_03940
CDS	365750	366019	-	ID=CCOL_03950;gene=fliQ;inference=ab initio prediction:Prodigal:2.60,similar to AA sequence:UniProtKB:P74931;locus_tag=CCOL_03950;product=Flagellar biosynthetic protein FliQ;protein_id=gnl|goettingen|CCOL_03950
gene	365750	366019	-	gene=fliQ;locus_tag=CCOL_03950
CDS	366031	366894	-	ID=CCOL_03960;eC_number=4.1.-.-;gene=mqnD;inference=ab initio prediction:Prodigal:2.60,similar to AA sequence:UniProtKB:Q5SI12;locus_tag=CCOL_03960;product=1%2C4-dihydroxy-6-naphtoate synthase;protein_id=gnl|goettingen|CCOL_03960
gene	366031	366894	-	gene=mqnD;locus_tag=CCOL_03960
CDS	367004	368035	+	ID=CCOL_03970;gene=recA;inference=ab initio prediction:Prodigal:2.60,protein motif:HAMAP:MF_00268;locus_tag=CCOL_03970;product=Protein RecA;protein_id=gnl|goettingen|CCOL_03970
gene	367004	368035	+	gene=recA;locus_tag=CCOL_03970
CDS	368035	369279	+	ID=CCOL_03980;eC_number=4.2.1.11;gene=eno;inference=ab initio prediction:Prodigal:2.60,similar to AA sequence:UniProtKB:P42448;locus_tag=CCOL_03980;product=Enolase;protein_id=gnl|goettingen|CCOL_03980
gene	368035	369279	+	gene=eno;locus_tag=CCOL_03980
CDS	369345	369548	+	ID=CCOL_03990;inference=ab initio prediction:Prodigal:2.60;locus_tag=CCOL_03990;product=hypothetical protein;protein_id=gnl|goettingen|CCOL_03990
gene	369345	369548	+	locus_tag=CCOL_03990
CDS	369538	370200	+	ID=CCOL_04000;inference=ab initio prediction:Prodigal:2.60;locus_tag=CCOL_04000;product=hypothetical protein;protein_id=gnl|goettingen|CCOL_04000
gene	369538	370200	+	locus_tag=CCOL_04000
CDS	370200	371039	+	ID=CCOL_04010;eC_number=6.5.1.1;gene=ligA_1;inference=ab initio prediction:Prodigal:2.60,similar to AA sequence:UniProtKB:P44121;locus_tag=CCOL_04010;product=DNA ligase;protein_id=gnl|goettingen|CCOL_04010
gene	370200	371039	+	gene=ligA_1;locus_tag=CCOL_04010
tRNA	371086	371163	+	ID=CCOL_04020;inference=COORDINATES:profile:Aragorn:1.2;locus_tag=CCOL_04020;product=tRNA-Pro(tgg)
gene	371086	371163	+	locus_tag=CCOL_04020
tRNA	371188	371264	+	ID=CCOL_04030;inference=COORDINATES:profile:Aragorn:1.2;locus_tag=CCOL_04030;product=tRNA-His(gtg)
gene	371188	371264	+	locus_tag=CCOL_04030
tRNA	371269	371345	+	ID=CCOL_04040;inference=COORDINATES:profile:Aragorn:1.2;locus_tag=CCOL_04040;product=tRNA-Arg(tcg)
gene	371269	371345	+	locus_tag=CCOL_04040
tRNA	371360	371436	+	ID=CCOL_04050;inference=COORDINATES:profile:Aragorn:1.2;locus_tag=CCOL_04050;product=tRNA-Arg(tct)
gene	371360	371436	+	locus_tag=CCOL_04050
tRNA	371442	371526	+	ID=CCOL_04060;inference=COORDINATES:profile:Aragorn:1.2;locus_tag=CCOL_04060;product=tRNA-Leu(tag)
gene	371442	371526	+	locus_tag=CCOL_04060
CDS	371728	372489	+	ID=CCOL_04070;eC_number=2.7.2.11;gene=proB;inference=ab initio prediction:Prodigal:2.60,similar to AA sequence:UniProtKB:Q9PJ29;locus_tag=CCOL_04070;product=Glutamate 5-kinase;protein_id=gnl|goettingen|CCOL_04070
gene	371728	372489	+	gene=proB;locus_tag=CCOL_04070
CDS	372750	373478	+	ID=CCOL_04080;inference=ab initio prediction:Prodigal:2.60;locus_tag=CCOL_04080;product=hypothetical protein;protein_id=gnl|goettingen|CCOL_04080
gene	372750	373478	+	locus_tag=CCOL_04080
CDS	373924	374844	+	ID=CCOL_04090;eC_number=2.1.2.9;gene=fmt;inference=ab initio prediction:Prodigal:2.60,similar to AA sequence:UniProtKB:Q8ZJ80;locus_tag=CCOL_04090;product=Methionyl-tRNA formyltransferase;protein_id=gnl|goettingen|CCOL_04090
gene	373924	374844	+	gene=fmt;locus_tag=CCOL_04090
CDS	374807	375460	+	ID=CCOL_04100;eC_number=6.3.4.15;gene=birA;inference=ab initio prediction:Prodigal:2.60,similar to AA sequence:UniProtKB:P06709;locus_tag=CCOL_04100;product=Bifunctional ligase/repressor BirA;protein_id=gnl|goettingen|CCOL_04100
gene	374807	375460	+	gene=birA;locus_tag=CCOL_04100
CDS	375457	376242	+	ID=CCOL_04110;eC_number=3.6.-.-;gene=soj;inference=ab initio prediction:Prodigal:2.60,similar to AA sequence:UniProtKB:P37522;locus_tag=CCOL_04110;product=Sporulation initiation inhibitor protein Soj;protein_id=gnl|goettingen|CCOL_04110
gene	375457	376242	+	gene=soj;locus_tag=CCOL_04110
CDS	376247	377083	+	ID=CCOL_04120;gene=spo0C;inference=ab initio prediction:Prodigal:2.60,similar to AA sequence:UniProtKB:Q72H91;locus_tag=CCOL_04120;product=Chromosome-partitioning protein Spo0J;protein_id=gnl|goettingen|CCOL_04120
gene	376247	377083	+	gene=spo0C;locus_tag=CCOL_04120
CDS	377142	377567	+	ID=CCOL_04130;gene=atpF_1;inference=ab initio prediction:Prodigal:2.60,similar to AA sequence:UniProtKB:Q0ZS23;locus_tag=CCOL_04130;product=ATP synthase subunit b%2C sodium ion specific;protein_id=gnl|goettingen|CCOL_04130
gene	377142	377567	+	gene=atpF_1;locus_tag=CCOL_04130
CDS	377580	378092	+	ID=CCOL_04140;gene=atpF_2;inference=ab initio prediction:Prodigal:2.60,protein motif:HAMAP:MF_01398;locus_tag=CCOL_04140;product=ATP synthase subunit b;protein_id=gnl|goettingen|CCOL_04140
gene	377580	378092	+	gene=atpF_2;locus_tag=CCOL_04140
CDS	378092	378613	+	ID=CCOL_04150;gene=atpH;inference=ab initio prediction:Prodigal:2.60,similar to AA sequence:UniProtKB:Q2RFX6;locus_tag=CCOL_04150;product=ATP synthase subunit delta;protein_id=gnl|goettingen|CCOL_04150
gene	378092	378613	+	gene=atpH;locus_tag=CCOL_04150
CDS	378626	380131	+	ID=CCOL_04160;eC_number=3.6.3.14;gene=atpA;inference=ab initio prediction:Prodigal:2.60,similar to AA sequence:UniProtKB:Q9X1U7;locus_tag=CCOL_04160;product=ATP synthase subunit alpha;protein_id=gnl|goettingen|CCOL_04160
gene	378626	380131	+	gene=atpA;locus_tag=CCOL_04160
CDS	380141	381025	+	ID=CCOL_04170;gene=atpG;inference=ab initio prediction:Prodigal:2.60,similar to AA sequence:UniProtKB:Q9PJ20;locus_tag=CCOL_04170;product=ATP synthase gamma chain;protein_id=gnl|goettingen|CCOL_04170
gene	380141	381025	+	gene=atpG;locus_tag=CCOL_04170
CDS	381052	382449	+	ID=CCOL_04180;eC_number=3.6.3.14;gene=atpD;inference=ab initio prediction:Prodigal:2.60,similar to AA sequence:UniProtKB:B9LZ84;locus_tag=CCOL_04180;product=ATP synthase subunit beta;protein_id=gnl|goettingen|CCOL_04180
gene	381052	382449	+	gene=atpD;locus_tag=CCOL_04180
CDS	382453	382842	+	ID=CCOL_04190;gene=atpC;inference=ab initio prediction:Prodigal:2.60,similar to AA sequence:UniProtKB:P37812;locus_tag=CCOL_04190;product=ATP synthase epsilon chain;protein_id=gnl|goettingen|CCOL_04190
gene	382453	382842	+	gene=atpC;locus_tag=CCOL_04190
CDS	382965	383396	+	ID=CCOL_04200;gene=exbB_2;inference=ab initio prediction:Prodigal:2.60,similar to AA sequence:UniProtKB:P0ABU7;locus_tag=CCOL_04200;product=Biopolymer transport protein ExbB;protein_id=gnl|goettingen|CCOL_04200
gene	382965	383396	+	gene=exbB_2;locus_tag=CCOL_04200
CDS	383407	383796	+	ID=CCOL_04210;gene=exbD_2;inference=ab initio prediction:Prodigal:2.60,similar to AA sequence:UniProtKB:P0ABV2;locus_tag=CCOL_04210;product=Biopolymer transport protein ExbD;protein_id=gnl|goettingen|CCOL_04210
gene	383407	383796	+	gene=exbD_2;locus_tag=CCOL_04210
CDS	383800	384576	+	ID=CCOL_04220;inference=ab initio prediction:Prodigal:2.60;locus_tag=CCOL_04220;product=hypothetical protein;protein_id=gnl|goettingen|CCOL_04220
gene	383800	384576	+	locus_tag=CCOL_04220
CDS	384590	385801	+	ID=CCOL_04230;gene=tolB;inference=ab initio prediction:Prodigal:2.60,protein motif:HAMAP:MF_00671;locus_tag=CCOL_04230;product=Protein TolB;protein_id=gnl|goettingen|CCOL_04230
gene	384590	385801	+	gene=tolB;locus_tag=CCOL_04230
CDS	385878	386375	+	ID=CCOL_04240;gene=pal;inference=ab initio prediction:Prodigal:2.60,similar to AA sequence:UniProtKB:P0A912;locus_tag=CCOL_04240;product=Peptidoglycan-associated lipoprotein precursor;protein_id=gnl|goettingen|CCOL_04240
gene	385878	386375	+	gene=pal;locus_tag=CCOL_04240
CDS	386379	387332	+	ID=CCOL_04250;inference=ab initio prediction:Prodigal:2.60;locus_tag=CCOL_04250;product=hypothetical protein;protein_id=gnl|goettingen|CCOL_04250
gene	386379	387332	+	locus_tag=CCOL_04250
CDS	387348	387920	+	ID=CCOL_04260;eC_number=5.2.1.8;gene=slyD;inference=ab initio prediction:Prodigal:2.60,similar to AA sequence:UniProtKB:O25748;locus_tag=CCOL_04260;product=FKBP-type peptidyl-prolyl cis-trans isomerase SlyD;protein_id=gnl|goettingen|CCOL_04260
gene	387348	387920	+	gene=slyD;locus_tag=CCOL_04260
CDS	387874	388842	+	ID=CCOL_04270;eC_number=2.3.1.39;gene=fabD;inference=ab initio prediction:Prodigal:2.60,similar to AA sequence:UniProtKB:Q7A5Z3;locus_tag=CCOL_04270;product=Malonyl CoA-acyl carrier protein transacylase;protein_id=gnl|goettingen|CCOL_04270
gene	387874	388842	+	gene=fabD;locus_tag=CCOL_04270
CDS	388842	389528	+	ID=CCOL_04280;eC_number=3.2.2.-;gene=pfs;inference=ab initio prediction:Prodigal:2.60,similar to AA sequence:UniProtKB:Q0PC20;locus_tag=CCOL_04280;product=Aminodeoxyfutalosine nucleosidase;protein_id=gnl|goettingen|CCOL_04280
gene	388842	389528	+	gene=pfs;locus_tag=CCOL_04280
CDS	389525	390286	+	ID=CCOL_04290;gene=ttcA;inference=ab initio prediction:Prodigal:2.60,similar to AA sequence:UniProtKB:Q8ZP88;locus_tag=CCOL_04290;product=tRNA 2-thiocytidine biosynthesis protein TtcA;protein_id=gnl|goettingen|CCOL_04290
gene	389525	390286	+	gene=ttcA;locus_tag=CCOL_04290
CDS	390283	390804	+	ID=CCOL_04300;inference=ab initio prediction:Prodigal:2.60,protein motif:Pfam:PF00857.14;locus_tag=CCOL_04300;product=Isochorismatase family protein;protein_id=gnl|goettingen|CCOL_04300
gene	390283	390804	+	locus_tag=CCOL_04300
CDS	390804	391418	+	ID=CCOL_04310;inference=ab initio prediction:Prodigal:2.60;locus_tag=CCOL_04310;product=hypothetical protein;protein_id=gnl|goettingen|CCOL_04310
gene	390804	391418	+	locus_tag=CCOL_04310
CDS	391415	391822	+	ID=CCOL_04320;eC_number=3.1.-.-;gene=ybeY;inference=ab initio prediction:Prodigal:2.60,similar to AA sequence:UniProtKB:O67367;locus_tag=CCOL_04320;product=Endoribonuclease YbeY;protein_id=gnl|goettingen|CCOL_04320
gene	391415	391822	+	gene=ybeY;locus_tag=CCOL_04320
CDS	391946	392635	+	ID=CCOL_04330;inference=ab initio prediction:Prodigal:2.60;locus_tag=CCOL_04330;product=hypothetical protein;protein_id=gnl|goettingen|CCOL_04330
gene	391946	392635	+	locus_tag=CCOL_04330
CDS	392671	392916	+	ID=CCOL_04340;inference=ab initio prediction:Prodigal:2.60;locus_tag=CCOL_04340;product=hypothetical protein;protein_id=gnl|goettingen|CCOL_04340
gene	392671	392916	+	locus_tag=CCOL_04340
CDS	392864	393178	-	ID=CCOL_04350;inference=ab initio prediction:Prodigal:2.60;locus_tag=CCOL_04350;product=hypothetical protein;protein_id=gnl|goettingen|CCOL_04350
gene	392864	393178	-	locus_tag=CCOL_04350
CDS	393474	394058	+	ID=CCOL_04360;inference=ab initio prediction:Prodigal:2.60;locus_tag=CCOL_04360;product=hypothetical protein;protein_id=gnl|goettingen|CCOL_04360
gene	393474	394058	+	locus_tag=CCOL_04360
CDS	394079	394861	+	ID=CCOL_04370;inference=ab initio prediction:Prodigal:2.60;locus_tag=CCOL_04370;product=hypothetical protein;protein_id=gnl|goettingen|CCOL_04370
gene	394079	394861	+	locus_tag=CCOL_04370
CDS	394882	395808	-	ID=CCOL_04380;eC_number=1.-.-.-;gene=dusC;inference=ab initio prediction:Prodigal:2.60,similar to AA sequence:UniProtKB:P33371;locus_tag=CCOL_04380;product=tRNA-dihydrouridine synthase C;protein_id=gnl|goettingen|CCOL_04380
gene	394882	395808	-	gene=dusC;locus_tag=CCOL_04380
CDS	395805	396791	-	ID=CCOL_04390;inference=ab initio prediction:Prodigal:2.60;locus_tag=CCOL_04390;product=hypothetical protein;protein_id=gnl|goettingen|CCOL_04390
gene	395805	396791	-	locus_tag=CCOL_04390
CDS	396788	397081	-	ID=CCOL_04400;gene=yocK;inference=ab initio prediction:Prodigal:2.60,similar to AA sequence:UniProtKB:P80872;locus_tag=CCOL_04400;product=General stress protein 16O;protein_id=gnl|goettingen|CCOL_04400
gene	396788	397081	-	gene=yocK;locus_tag=CCOL_04400
CDS	397152	397601	-	ID=CCOL_04410;eC_number=2.1.1.177;gene=rlmH;inference=ab initio prediction:Prodigal:2.60,similar to AA sequence:UniProtKB:Q45601;locus_tag=CCOL_04410;product=Ribosomal RNA large subunit methyltransferase H;protein_id=gnl|goettingen|CCOL_04410
gene	397152	397601	-	gene=rlmH;locus_tag=CCOL_04410
CDS	397603	398445	-	ID=CCOL_04420;eC_number=6.4.1.2;gene=accD;inference=ab initio prediction:Prodigal:2.60,similar to AA sequence:UniProtKB:P0A9Q5;locus_tag=CCOL_04420;product=Acetyl-coenzyme A carboxylase carboxyl transferase subunit beta;protein_id=gnl|goettingen|CCOL_04420
gene	397603	398445	-	gene=accD;locus_tag=CCOL_04420
CDS	398460	399176	-	ID=CCOL_04430;eC_number=3.1.3.11;gene=fbp_1;inference=ab initio prediction:Prodigal:2.60,protein motif:HAMAP:MF_01855;locus_tag=CCOL_04430;product=Fructose-1%2C6-bisphosphatase class 1;protein_id=gnl|goettingen|CCOL_04430
gene	398460	399176	-	gene=fbp_1;locus_tag=CCOL_04430
CDS	399176	401392	-	ID=CCOL_04440;gene=bamA;inference=ab initio prediction:Prodigal:2.60,similar to AA sequence:UniProtKB:P0A943;locus_tag=CCOL_04440;product=Outer membrane protein assembly factor BamA precursor;protein_id=gnl|goettingen|CCOL_04440
gene	399176	401392	-	gene=bamA;locus_tag=CCOL_04440
CDS	401468	402295	+	ID=CCOL_04450;gene=tyrA;inference=ab initio prediction:Prodigal:2.60,similar to AA sequence:UniProtKB:P43902;locus_tag=CCOL_04450;product=T-protein;protein_id=gnl|goettingen|CCOL_04450
gene	401468	402295	+	gene=tyrA;locus_tag=CCOL_04450
CDS	402393	403766	+	ID=CCOL_04460;gene=spoIIQ;inference=ab initio prediction:Prodigal:2.60,similar to AA sequence:UniProtKB:P71044;locus_tag=CCOL_04460;product=Stage II sporulation protein Q;protein_id=gnl|goettingen|CCOL_04460
gene	402393	403766	+	gene=spoIIQ;locus_tag=CCOL_04460
CDS	403766	404650	+	ID=CCOL_04470;eC_number=3.5.1.-;gene=lpxC;inference=ab initio prediction:Prodigal:2.60,similar to AA sequence:UniProtKB:P47205;locus_tag=CCOL_04470;product=UDP-3-O-[3-hydroxymyristoyl] N-acetylglucosamine deacetylase;protein_id=gnl|goettingen|CCOL_04470
gene	403766	404650	+	gene=lpxC;locus_tag=CCOL_04470
CDS	404662	405090	+	ID=CCOL_04480;inference=ab initio prediction:Prodigal:2.60;locus_tag=CCOL_04480;product=hypothetical protein;protein_id=gnl|goettingen|CCOL_04480
gene	404662	405090	+	locus_tag=CCOL_04480
CDS	405108	405986	+	ID=CCOL_04490;eC_number=2.7.1.39;gene=thrB;inference=ab initio prediction:Prodigal:2.60,similar to AA sequence:UniProtKB:Q8Y4A6;locus_tag=CCOL_04490;product=Homoserine kinase;protein_id=gnl|goettingen|CCOL_04490
gene	405108	405986	+	gene=thrB;locus_tag=CCOL_04490
CDS	405980	406273	+	ID=CCOL_04500;inference=ab initio prediction:Prodigal:2.60;locus_tag=CCOL_04500;product=hypothetical protein;protein_id=gnl|goettingen|CCOL_04500
gene	405980	406273	+	locus_tag=CCOL_04500
CDS	406260	408818	+	ID=CCOL_04510;gene=infB;inference=ab initio prediction:Prodigal:2.60,similar to AA sequence:UniProtKB:P04766;locus_tag=CCOL_04510;product=Translation initiation factor IF-2;protein_id=gnl|goettingen|CCOL_04510
gene	406260	408818	+	gene=infB;locus_tag=CCOL_04510
CDS	408815	409177	+	ID=CCOL_04520;gene=rbfA;inference=ab initio prediction:Prodigal:2.60,protein motif:HAMAP:MF_00003;locus_tag=CCOL_04520;product=Ribosome-binding factor A;protein_id=gnl|goettingen|CCOL_04520
gene	408815	409177	+	gene=rbfA;locus_tag=CCOL_04520
CDS	409167	409610	+	ID=CCOL_04530;gene=rimP;inference=ab initio prediction:Prodigal:2.60,similar to AA sequence:UniProtKB:P0A8A8;locus_tag=CCOL_04530;product=Ribosome maturation factor RimP;protein_id=gnl|goettingen|CCOL_04530
gene	409167	409610	+	gene=rimP;locus_tag=CCOL_04530
CDS	409683	409970	+	ID=CCOL_04540;inference=ab initio prediction:Prodigal:2.60;locus_tag=CCOL_04540;product=hypothetical protein;protein_id=gnl|goettingen|CCOL_04540
gene	409683	409970	+	locus_tag=CCOL_04540
CDS	409982	411148	+	ID=CCOL_04550;eC_number=3.1.21.-;gene=mcrB_1;inference=ab initio prediction:Prodigal:2.60,similar to AA sequence:UniProtKB:P15005;locus_tag=CCOL_04550;product=5-methylcytosine-specific restriction enzyme B;protein_id=gnl|goettingen|CCOL_04550
gene	409982	411148	+	gene=mcrB_1;locus_tag=CCOL_04550
CDS	411208	412158	+	ID=CCOL_04560;eC_number=3.1.21.-;gene=mcrB_2;inference=ab initio prediction:Prodigal:2.60,similar to AA sequence:UniProtKB:P15005;locus_tag=CCOL_04560;product=5-methylcytosine-specific restriction enzyme B;protein_id=gnl|goettingen|CCOL_04560
gene	411208	412158	+	gene=mcrB_2;locus_tag=CCOL_04560
CDS	412121	413494	+	ID=CCOL_04570;inference=ab initio prediction:Prodigal:2.60,protein motif:CLUSTERS:PRK09736;locus_tag=CCOL_04570;product=5-methylcytosine-specific restriction enzyme subunit McrC;protein_id=gnl|goettingen|CCOL_04570
gene	412121	413494	+	locus_tag=CCOL_04570
CDS	413483	414289	-	ID=CCOL_04580;gene=znuB;inference=ab initio prediction:Prodigal:2.60,similar to AA sequence:UniProtKB:P39832;locus_tag=CCOL_04580;product=High-affinity zinc uptake system membrane protein ZnuB;protein_id=gnl|goettingen|CCOL_04580
gene	413483	414289	-	gene=znuB;locus_tag=CCOL_04580
CDS	414282	415136	-	ID=CCOL_04590;eC_number=3.6.3.-;gene=znuC;inference=ab initio prediction:Prodigal:2.60,similar to AA sequence:UniProtKB:O34946;locus_tag=CCOL_04590;product=High-affinity zinc uptake system ATP-binding protein ZnuC;protein_id=gnl|goettingen|CCOL_04590
gene	414282	415136	-	gene=znuC;locus_tag=CCOL_04590
CDS	415149	416003	-	ID=CCOL_04600;gene=znuA_1;inference=ab initio prediction:Prodigal:2.60,similar to AA sequence:UniProtKB:O34966;locus_tag=CCOL_04600;product=High-affinity zinc uptake system binding-protein ZnuA precursor;protein_id=gnl|goettingen|CCOL_04600
gene	415149	416003	-	gene=znuA_1;locus_tag=CCOL_04600
CDS	416263	416598	+	ID=CCOL_04610;inference=ab initio prediction:Prodigal:2.60;locus_tag=CCOL_04610;product=hypothetical protein;protein_id=gnl|goettingen|CCOL_04610
gene	416263	416598	+	locus_tag=CCOL_04610
CDS	416670	418187	+	ID=CCOL_04620;gene=tsr;inference=ab initio prediction:Prodigal:2.60,similar to AA sequence:UniProtKB:P02942;locus_tag=CCOL_04620;product=Methyl-accepting chemotaxis protein I;protein_id=gnl|goettingen|CCOL_04620
gene	416670	418187	+	gene=tsr;locus_tag=CCOL_04620
CDS	418485	420266	+	ID=CCOL_04630;inference=ab initio prediction:Prodigal:2.60;locus_tag=CCOL_04630;product=hypothetical protein;protein_id=gnl|goettingen|CCOL_04630
gene	418485	420266	+	locus_tag=CCOL_04630
CDS	420391	421329	-	ID=CCOL_04640;eC_number=1.8.1.9;gene=trxB;inference=ab initio prediction:Prodigal:2.60,similar to AA sequence:UniProtKB:P56431;locus_tag=CCOL_04640;product=Thioredoxin reductase;protein_id=gnl|goettingen|CCOL_04640
gene	420391	421329	-	gene=trxB;locus_tag=CCOL_04640
CDS	421465	421779	-	ID=CCOL_04650;gene=trxA;inference=ab initio prediction:Prodigal:2.60,similar to AA sequence:UniProtKB:P0A4L2;locus_tag=CCOL_04650;product=Thioredoxin-1;protein_id=gnl|goettingen|CCOL_04650
gene	421465	421779	-	gene=trxA;locus_tag=CCOL_04650
CDS	421834	422172	-	ID=CCOL_04660;inference=ab initio prediction:Prodigal:2.60,protein motif:CLUSTERS:PRK12497;locus_tag=CCOL_04660;product=hypothetical protein;protein_id=gnl|goettingen|CCOL_04660
gene	421834	422172	-	locus_tag=CCOL_04660
CDS	422172	423422	-	ID=CCOL_04670;eC_number=1.1.1.3;gene=hom;inference=ab initio prediction:Prodigal:2.60,similar to AA sequence:UniProtKB:P08499;locus_tag=CCOL_04670;product=Homoserine dehydrogenase;protein_id=gnl|goettingen|CCOL_04670
gene	422172	423422	-	gene=hom;locus_tag=CCOL_04670
CDS	423424	424629	-	ID=CCOL_04680;eC_number=2.6.1.2;gene=alaC;inference=ab initio prediction:Prodigal:2.60,similar to AA sequence:UniProtKB:P77434;locus_tag=CCOL_04680;product=Glutamate-pyruvate aminotransferase AlaC;protein_id=gnl|goettingen|CCOL_04680
gene	423424	424629	-	gene=alaC;locus_tag=CCOL_04680
CDS	424642	425448	-	ID=CCOL_04690;inference=ab initio prediction:Prodigal:2.60;locus_tag=CCOL_04690;product=hypothetical protein;protein_id=gnl|goettingen|CCOL_04690
gene	424642	425448	-	locus_tag=CCOL_04690
CDS	425442	426389	-	ID=CCOL_04700;inference=ab initio prediction:Prodigal:2.60;locus_tag=CCOL_04700;product=hypothetical protein;protein_id=gnl|goettingen|CCOL_04700
gene	425442	426389	-	locus_tag=CCOL_04700
CDS	426382	427065	-	ID=CCOL_04710;eC_number=2.1.1.185;gene=rlmB;inference=ab initio prediction:Prodigal:2.60,similar to AA sequence:UniProtKB:P63177;locus_tag=CCOL_04710;product=23S rRNA (guanosine-2'-O-)-methyltransferase RlmB;protein_id=gnl|goettingen|CCOL_04710
gene	426382	427065	-	gene=rlmB;locus_tag=CCOL_04710
CDS	427078	427902	-	ID=CCOL_04720;eC_number=2.1.1.198;gene=rsmI;inference=ab initio prediction:Prodigal:2.60,similar to AA sequence:UniProtKB:P67087;locus_tag=CCOL_04720;product=Ribosomal RNA small subunit methyltransferase I;protein_id=gnl|goettingen|CCOL_04720
gene	427078	427902	-	gene=rsmI;locus_tag=CCOL_04720
CDS	427905	428105	-	ID=CCOL_04730;gene=rpmE;inference=ab initio prediction:Prodigal:2.60,similar to AA sequence:UniProtKB:Q9K4E5;locus_tag=CCOL_04730;product=50S ribosomal protein L31;protein_id=gnl|goettingen|CCOL_04730
gene	427905	428105	-	gene=rpmE;locus_tag=CCOL_04730
CDS	428184	428837	-	ID=CCOL_04740;eC_number=2.1.1.193;gene=rsmE;inference=ab initio prediction:Prodigal:2.60,similar to AA sequence:UniProtKB:O66552;locus_tag=CCOL_04740;product=Ribosomal RNA small subunit methyltransferase E;protein_id=gnl|goettingen|CCOL_04740
gene	428184	428837	-	gene=rsmE;locus_tag=CCOL_04740
CDS	428838	429245	-	ID=CCOL_04750;inference=ab initio prediction:Prodigal:2.60;locus_tag=CCOL_04750;product=hypothetical protein;protein_id=gnl|goettingen|CCOL_04750
gene	428838	429245	-	locus_tag=CCOL_04750
CDS	429246	429668	-	ID=CCOL_04760;inference=ab initio prediction:Prodigal:2.60;locus_tag=CCOL_04760;product=hypothetical protein;protein_id=gnl|goettingen|CCOL_04760
gene	429246	429668	-	locus_tag=CCOL_04760
CDS	429668	430249	-	ID=CCOL_04770;inference=ab initio prediction:Prodigal:2.60,protein motif:Pfam:PF01242.1;locus_tag=CCOL_04770;product=6-pyruvoyl tetrahydropterin synthase;protein_id=gnl|goettingen|CCOL_04770
gene	429668	430249	-	locus_tag=CCOL_04770
CDS	430246	430989	-	ID=CCOL_04780;eC_number=4.3.99.3;gene=queE;inference=ab initio prediction:Prodigal:2.60,similar to AA sequence:UniProtKB:O31677;locus_tag=CCOL_04780;product=7-carboxy-7-deazaguanine synthase;protein_id=gnl|goettingen|CCOL_04780
gene	430246	430989	-	gene=queE;locus_tag=CCOL_04780
CDS	430992	431954	-	ID=CCOL_04790;eC_number=4.1.99.18;gene=moaA_2;inference=ab initio prediction:Prodigal:2.60,similar to AA sequence:UniProtKB:Q9PIW6;locus_tag=CCOL_04790;product=Cyclic pyranopterin monophosphate synthase;protein_id=gnl|goettingen|CCOL_04790
gene	430992	431954	-	gene=moaA_2;locus_tag=CCOL_04790
CDS	431970	432488	-	ID=CCOL_04800;inference=ab initio prediction:Prodigal:2.60;locus_tag=CCOL_04800;product=hypothetical protein;protein_id=gnl|goettingen|CCOL_04800
gene	431970	432488	-	locus_tag=CCOL_04800
CDS	432481	432981	-	ID=CCOL_04810;inference=ab initio prediction:Prodigal:2.60;locus_tag=CCOL_04810;product=hypothetical protein;protein_id=gnl|goettingen|CCOL_04810
gene	432481	432981	-	locus_tag=CCOL_04810
CDS	432972	433856	-	ID=CCOL_04820;eC_number=2.5.1.-;gene=ubiA;inference=ab initio prediction:Prodigal:2.60,similar to AA sequence:UniProtKB:P0AGK1;locus_tag=CCOL_04820;product=4-hydroxybenzoate octaprenyltransferase;protein_id=gnl|goettingen|CCOL_04820
gene	432972	433856	-	gene=ubiA;locus_tag=CCOL_04820
CDS	433928	434497	+	ID=CCOL_04830;eC_number=2.5.1.75;gene=miaA_1;inference=ab initio prediction:Prodigal:2.60,similar to AA sequence:UniProtKB:P16384;locus_tag=CCOL_04830;product=tRNA dimethylallyltransferase;protein_id=gnl|goettingen|CCOL_04830
gene	433928	434497	+	gene=miaA_1;locus_tag=CCOL_04830
CDS	434446	434796	+	ID=CCOL_04840;eC_number=2.5.1.75;gene=miaA_2;inference=ab initio prediction:Prodigal:2.60,similar to AA sequence:UniProtKB:Q9KAC3;locus_tag=CCOL_04840;product=tRNA dimethylallyltransferase;protein_id=gnl|goettingen|CCOL_04840
gene	434446	434796	+	gene=miaA_2;locus_tag=CCOL_04840
CDS	434782	435345	-	ID=CCOL_04850;gene=mntP;inference=ab initio prediction:Prodigal:2.60,similar to AA sequence:UniProtKB:P76264;locus_tag=CCOL_04850;product=putative manganese efflux pump MntP;protein_id=gnl|goettingen|CCOL_04850
gene	434782	435345	-	gene=mntP;locus_tag=CCOL_04850
tRNA	435518	435592	+	ID=CCOL_04860;inference=COORDINATES:profile:Aragorn:1.2;locus_tag=CCOL_04860;product=tRNA-Glu(ttc)
gene	435518	435592	+	locus_tag=CCOL_04860
CDS	435753	436160	+	ID=CCOL_04870;inference=ab initio prediction:Prodigal:2.60,protein motif:Pfam:PF05154.10;locus_tag=CCOL_04870;product=TM2 domain protein;protein_id=gnl|goettingen|CCOL_04870
gene	435753	436160	+	locus_tag=CCOL_04870
CDS	436291	436584	+	ID=CCOL_04880;inference=ab initio prediction:Prodigal:2.60;locus_tag=CCOL_04880;product=hypothetical protein;protein_id=gnl|goettingen|CCOL_04880
gene	436291	436584	+	locus_tag=CCOL_04880
CDS	436690	437352	+	ID=CCOL_04890;eC_number=1.15.1.1;gene=sodB;inference=ab initio prediction:Prodigal:2.60,similar to AA sequence:UniProtKB:P43312;locus_tag=CCOL_04890;product=Superoxide dismutase [Fe];protein_id=gnl|goettingen|CCOL_04890
gene	436690	437352	+	gene=sodB;locus_tag=CCOL_04890
CDS	437379	438584	-	ID=CCOL_04900;eC_number=1.5.1.43;inference=ab initio prediction:Prodigal:2.60,similar to AA sequence:UniProtKB:Q9KRL3;locus_tag=CCOL_04900;product=Carboxynorspermidine synthase;protein_id=gnl|goettingen|CCOL_04900
gene	437379	438584	-	locus_tag=CCOL_04900
CDS	438620	439525	-	ID=CCOL_04910;eC_number=3.6.3.25;gene=cysA;inference=ab initio prediction:Prodigal:2.60,similar to AA sequence:UniProtKB:P14788;locus_tag=CCOL_04910;product=Sulfate/thiosulfate import ATP-binding protein CysA;protein_id=gnl|goettingen|CCOL_04910
gene	438620	439525	-	gene=cysA;locus_tag=CCOL_04910
CDS	439512	440951	-	ID=CCOL_04920;inference=ab initio prediction:Prodigal:2.60,protein motif:CLUSTERS:PRK09421;locus_tag=CCOL_04920;product=molybdate ABC transporter permease protein;protein_id=gnl|goettingen|CCOL_04920
gene	439512	440951	-	locus_tag=CCOL_04920
CDS	440942	441127	-	ID=CCOL_04930;inference=ab initio prediction:Prodigal:2.60;locus_tag=CCOL_04930;product=hypothetical protein;protein_id=gnl|goettingen|CCOL_04930
gene	440942	441127	-	locus_tag=CCOL_04930
CDS	441127	442131	-	ID=CCOL_04940;gene=futA1;inference=ab initio prediction:Prodigal:2.60,similar to AA sequence:UniProtKB:P72827;locus_tag=CCOL_04940;product=Iron uptake protein A1 precursor;protein_id=gnl|goettingen|CCOL_04940
gene	441127	442131	-	gene=futA1;locus_tag=CCOL_04940
CDS	442132	442254	-	ID=CCOL_04950;inference=ab initio prediction:Prodigal:2.60;locus_tag=CCOL_04950;product=hypothetical protein;protein_id=gnl|goettingen|CCOL_04950
gene	442132	442254	-	locus_tag=CCOL_04950
CDS	442506	443348	+	ID=CCOL_04960;inference=ab initio prediction:Prodigal:2.60;locus_tag=CCOL_04960;product=hypothetical protein;protein_id=gnl|goettingen|CCOL_04960
gene	442506	443348	+	locus_tag=CCOL_04960
CDS	443358	445634	+	ID=CCOL_04970;inference=ab initio prediction:Prodigal:2.60,similar to AA sequence:UniProtKB:Q7DDB6;locus_tag=CCOL_04970;product=putative TonB-dependent receptor precursor;protein_id=gnl|goettingen|CCOL_04970
gene	443358	445634	+	locus_tag=CCOL_04970
CDS	445679	446407	+	ID=CCOL_04980;gene=exbB_3;inference=ab initio prediction:Prodigal:2.60,similar to AA sequence:UniProtKB:P0ABU7;locus_tag=CCOL_04980;product=Biopolymer transport protein ExbB;protein_id=gnl|goettingen|CCOL_04980
gene	445679	446407	+	gene=exbB_3;locus_tag=CCOL_04980
CDS	446394	446804	+	ID=CCOL_04990;gene=exbD_3;inference=ab initio prediction:Prodigal:2.60,similar to AA sequence:UniProtKB:P0ABV2;locus_tag=CCOL_04990;product=Biopolymer transport protein ExbD;protein_id=gnl|goettingen|CCOL_04990
gene	446394	446804	+	gene=exbD_3;locus_tag=CCOL_04990
CDS	446807	447049	+	ID=CCOL_05000;inference=ab initio prediction:Prodigal:2.60;locus_tag=CCOL_05000;product=hypothetical protein;protein_id=gnl|goettingen|CCOL_05000
gene	446807	447049	+	locus_tag=CCOL_05000
CDS	447046	447552	+	ID=CCOL_05010;inference=ab initio prediction:Prodigal:2.60,protein motif:Pfam:PF03544.8;locus_tag=CCOL_05010;product=Gram-negative bacterial tonB protein;protein_id=gnl|goettingen|CCOL_05010
gene	447046	447552	+	locus_tag=CCOL_05010
CDS	447608	448828	+	ID=CCOL_05020;gene=sbmA;inference=ab initio prediction:Prodigal:2.60,similar to AA sequence:UniProtKB:P0AFY6;locus_tag=CCOL_05020;product=Peptide antibiotic transporter SbmA;protein_id=gnl|goettingen|CCOL_05020
gene	447608	448828	+	gene=sbmA;locus_tag=CCOL_05020
CDS	448819	449952	-	ID=CCOL_05030;gene=ynfM;inference=ab initio prediction:Prodigal:2.60,similar to AA sequence:UniProtKB:P43531;locus_tag=CCOL_05030;product=Inner membrane transport protein YnfM;protein_id=gnl|goettingen|CCOL_05030
gene	448819	449952	-	gene=ynfM;locus_tag=CCOL_05030
CDS	450064	451425	+	ID=CCOL_05040;gene=corC;inference=ab initio prediction:Prodigal:2.60,similar to AA sequence:UniProtKB:P0AE78;locus_tag=CCOL_05040;product=Magnesium and cobalt efflux protein CorC;protein_id=gnl|goettingen|CCOL_05040
gene	450064	451425	+	gene=corC;locus_tag=CCOL_05040
CDS	451437	452621	-	ID=CCOL_05050;inference=ab initio prediction:Prodigal:2.60,protein motif:CLUSTERS:PRK00166;locus_tag=CCOL_05050;product=diadenosine tetraphosphatase;protein_id=gnl|goettingen|CCOL_05050
gene	451437	452621	-	locus_tag=CCOL_05050
CDS	452630	452839	-	ID=CCOL_05060;inference=ab initio prediction:Prodigal:2.60,protein motif:CLUSTERS:PRK10220;locus_tag=CCOL_05060;product=hypothetical protein;protein_id=gnl|goettingen|CCOL_05060
gene	452630	452839	-	locus_tag=CCOL_05060
CDS	452889	453629	-	ID=CCOL_05070;inference=ab initio prediction:Prodigal:2.60,protein motif:Pfam:PF03741.10;locus_tag=CCOL_05070;product=Integral membrane protein TerC family protein;protein_id=gnl|goettingen|CCOL_05070
gene	452889	453629	-	locus_tag=CCOL_05070
CDS	453770	454486	+	ID=CCOL_05080;inference=ab initio prediction:Prodigal:2.60,protein motif:Pfam:PF12796.1;locus_tag=CCOL_05080;product=Ankyrin repeats (3 copies);protein_id=gnl|goettingen|CCOL_05080
gene	453770	454486	+	locus_tag=CCOL_05080
CDS	454652	454888	+	ID=CCOL_05090;inference=ab initio prediction:Prodigal:2.60;locus_tag=CCOL_05090;product=hypothetical protein;protein_id=gnl|goettingen|CCOL_05090
gene	454652	454888	+	locus_tag=CCOL_05090
CDS	454885	454974	+	ID=CCOL_05100;inference=ab initio prediction:Prodigal:2.60;locus_tag=CCOL_05100;product=hypothetical protein;protein_id=gnl|goettingen|CCOL_05100
gene	454885	454974	+	locus_tag=CCOL_05100
CDS	455026	455601	-	ID=CCOL_05110;eC_number=2.1.2.2;gene=purN;inference=ab initio prediction:Prodigal:2.60,similar to AA sequence:UniProtKB:P08179;locus_tag=CCOL_05110;product=Phosphoribosylglycinamide formyltransferase;protein_id=gnl|goettingen|CCOL_05110
gene	455026	455601	-	gene=purN;locus_tag=CCOL_05110
CDS	455592	456962	-	ID=CCOL_05120;gene=nnr;inference=ab initio prediction:Prodigal:2.60,similar to AA sequence:UniProtKB:P56176;locus_tag=CCOL_05120;product=Bifunctional NAD(P)H-hydrate repair enzyme Nnr;protein_id=gnl|goettingen|CCOL_05120
gene	455592	456962	-	gene=nnr;locus_tag=CCOL_05120
CDS	456946	457644	-	ID=CCOL_05130;inference=ab initio prediction:Prodigal:2.60,protein motif:Pfam:PF01936.12;locus_tag=CCOL_05130;product=NYN domain protein;protein_id=gnl|goettingen|CCOL_05130
gene	456946	457644	-	locus_tag=CCOL_05130
CDS	457646	459151	-	ID=CCOL_05140;gene=comM;inference=ab initio prediction:Prodigal:2.60,similar to AA sequence:UniProtKB:P45049;locus_tag=CCOL_05140;product=Competence protein ComM;protein_id=gnl|goettingen|CCOL_05140
gene	457646	459151	-	gene=comM;locus_tag=CCOL_05140
CDS	459148	459675	-	ID=CCOL_05150;eC_number=3.5.1.88;gene=def;inference=ab initio prediction:Prodigal:2.60,similar to AA sequence:UniProtKB:Q9I7A8;locus_tag=CCOL_05150;product=Peptide deformylase;protein_id=gnl|goettingen|CCOL_05150
gene	459148	459675	-	gene=def;locus_tag=CCOL_05150
CDS	459703	460287	-	ID=CCOL_05160;eC_number=3.4.21.92;gene=clpP;inference=ab initio prediction:Prodigal:2.60,similar to AA sequence:UniProtKB:P56156;locus_tag=CCOL_05160;product=ATP-dependent Clp protease proteolytic subunit;protein_id=gnl|goettingen|CCOL_05160
gene	459703	460287	-	gene=clpP;locus_tag=CCOL_05160
CDS	460287	461174	-	ID=CCOL_05170;eC_number=5.2.1.8;gene=tig_1;inference=ab initio prediction:Prodigal:2.60,similar to AA sequence:UniProtKB:P80698;locus_tag=CCOL_05170;product=Trigger factor;protein_id=gnl|goettingen|CCOL_05170
gene	460287	461174	-	gene=tig_1;locus_tag=CCOL_05170
CDS	461171	461611	-	ID=CCOL_05180;eC_number=5.2.1.8;gene=tig_2;inference=ab initio prediction:Prodigal:2.60,similar to AA sequence:UniProtKB:Q9KQS5;locus_tag=CCOL_05180;product=Trigger factor;protein_id=gnl|goettingen|CCOL_05180
gene	461171	461611	-	gene=tig_2;locus_tag=CCOL_05180
CDS	461702	462304	+	ID=CCOL_05190;eC_number=3.5.4.16;gene=folE;inference=ab initio prediction:Prodigal:2.60,similar to AA sequence:UniProtKB:P19465;locus_tag=CCOL_05190;product=GTP cyclohydrolase 1;protein_id=gnl|goettingen|CCOL_05190
gene	461702	462304	+	gene=folE;locus_tag=CCOL_05190
CDS	462304	463689	+	ID=CCOL_05200;eC_number=3.6.3.14;gene=fliI;inference=ab initio prediction:Prodigal:2.60,similar to AA sequence:UniProtKB:O07025;locus_tag=CCOL_05200;product=Flagellum-specific ATP synthase;protein_id=gnl|goettingen|CCOL_05200
gene	462304	463689	+	gene=fliI;locus_tag=CCOL_05200
CDS	463847	465241	-	ID=CCOL_05210;gene=mcp4_1;inference=ab initio prediction:Prodigal:2.60,similar to AA sequence:UniProtKB:Q9X1E2;locus_tag=CCOL_05210;product=Methyl-accepting chemotaxis protein 4;protein_id=gnl|goettingen|CCOL_05210
gene	463847	465241	-	gene=mcp4_1;locus_tag=CCOL_05210
CDS	465238	465585	-	ID=CCOL_05220;inference=ab initio prediction:Prodigal:2.60;locus_tag=CCOL_05220;product=hypothetical protein;protein_id=gnl|goettingen|CCOL_05220
gene	465238	465585	-	locus_tag=CCOL_05220
CDS	465755	468271	-	ID=CCOL_05230;eC_number=1.7.2.3;gene=torZ;inference=ab initio prediction:Prodigal:2.60,similar to AA sequence:UniProtKB:P46923;locus_tag=CCOL_05230;product=Trimethylamine-N-oxide reductase 2 precursor;protein_id=gnl|goettingen|CCOL_05230
gene	465755	468271	-	gene=torZ;locus_tag=CCOL_05230
CDS	468283	468855	-	ID=CCOL_05240;gene=torC;inference=ab initio prediction:Prodigal:2.60,similar to AA sequence:UniProtKB:P33226;locus_tag=CCOL_05240;product=Cytochrome c-type protein TorC;protein_id=gnl|goettingen|CCOL_05240
gene	468283	468855	-	gene=torC;locus_tag=CCOL_05240
CDS	469190	470002	+	ID=CCOL_05250;inference=ab initio prediction:Prodigal:2.60,protein motif:Pfam:PF02517.10;locus_tag=CCOL_05250;product=CAAX amino terminal protease self- immunity;protein_id=gnl|goettingen|CCOL_05250
gene	469190	470002	+	locus_tag=CCOL_05250
CDS	470006	471343	-	ID=CCOL_05260;eC_number=2.4.2.14;gene=purF;inference=ab initio prediction:Prodigal:2.60,similar to AA sequence:UniProtKB:P00497;locus_tag=CCOL_05260;product=Amidophosphoribosyltransferase precursor;protein_id=gnl|goettingen|CCOL_05260
gene	470006	471343	-	gene=purF;locus_tag=CCOL_05260
CDS	471345	472073	-	ID=CCOL_05270;eC_number=1.17.1.8;gene=dapB;inference=ab initio prediction:Prodigal:2.60,similar to AA sequence:UniProtKB:Q1IF57;locus_tag=CCOL_05270;product=4-hydroxy-tetrahydrodipicolinate reductase;protein_id=gnl|goettingen|CCOL_05270
gene	471345	472073	-	gene=dapB;locus_tag=CCOL_05270
CDS	472143	473324	-	ID=CCOL_05280;gene=rarA;inference=ab initio prediction:Prodigal:2.60,similar to AA sequence:UniProtKB:P0AAZ4;locus_tag=CCOL_05280;product=Replication-associated recombination protein A;protein_id=gnl|goettingen|CCOL_05280
gene	472143	473324	-	gene=rarA;locus_tag=CCOL_05280
CDS	473324	474472	-	ID=CCOL_05290;inference=ab initio prediction:Prodigal:2.60;locus_tag=CCOL_05290;product=hypothetical protein;protein_id=gnl|goettingen|CCOL_05290
gene	473324	474472	-	locus_tag=CCOL_05290
CDS	474575	474928	-	ID=CCOL_05300;inference=ab initio prediction:Prodigal:2.60;locus_tag=CCOL_05300;product=hypothetical protein;protein_id=gnl|goettingen|CCOL_05300
gene	474575	474928	-	locus_tag=CCOL_05300
CDS	475112	480364	+	ID=CCOL_05310;inference=ab initio prediction:Prodigal:2.60,protein motif:Pfam:PF07703.8;locus_tag=CCOL_05310;note=Alpha-2-macroglobulin family N-terminal region;product=hypothetical protein;protein_id=gnl|goettingen|CCOL_05310
gene	475112	480364	+	locus_tag=CCOL_05310
CDS	480372	482594	+	ID=CCOL_05320;gene=pbpF_1;inference=ab initio prediction:Prodigal:2.60,similar to AA sequence:UniProtKB:P38050;locus_tag=CCOL_05320;product=Penicillin-binding protein 1F;protein_id=gnl|goettingen|CCOL_05320
gene	480372	482594	+	gene=pbpF_1;locus_tag=CCOL_05320
CDS	482698	483219	+	ID=CCOL_05330;inference=ab initio prediction:Prodigal:2.60,protein motif:Pfam:PF03169.9;locus_tag=CCOL_05330;product=OPT oligopeptide transporter protein;protein_id=gnl|goettingen|CCOL_05330
gene	482698	483219	+	locus_tag=CCOL_05330
CDS	483275	483613	+	ID=CCOL_05340;inference=ab initio prediction:Prodigal:2.60,protein motif:Pfam:PF03169.9;locus_tag=CCOL_05340;product=OPT oligopeptide transporter protein;protein_id=gnl|goettingen|CCOL_05340
gene	483275	483613	+	locus_tag=CCOL_05340
CDS	483653	484687	+	ID=CCOL_05350;inference=ab initio prediction:Prodigal:2.60,protein motif:Pfam:PF03169.9;locus_tag=CCOL_05350;product=OPT oligopeptide transporter protein;protein_id=gnl|goettingen|CCOL_05350
gene	483653	484687	+	locus_tag=CCOL_05350
CDS	484974	485777	+	ID=CCOL_05360;eC_number=3.6.1.27;gene=uppP;inference=ab initio prediction:Prodigal:2.60,similar to AA sequence:UniProtKB:P60932;locus_tag=CCOL_05360;product=Undecaprenyl-diphosphatase;protein_id=gnl|goettingen|CCOL_05360
gene	484974	485777	+	gene=uppP;locus_tag=CCOL_05360
CDS	485909	487717	+	ID=CCOL_05370;eC_number=6.1.1.3;gene=thrZ;inference=ab initio prediction:Prodigal:2.60,similar to AA sequence:UniProtKB:P18256;locus_tag=CCOL_05370;product=Threonine--tRNA ligase 2;protein_id=gnl|goettingen|CCOL_05370
gene	485909	487717	+	gene=thrZ;locus_tag=CCOL_05370
CDS	487714	488232	+	ID=CCOL_05380;gene=infC;inference=ab initio prediction:Prodigal:2.60,similar to AA sequence:UniProtKB:Q5HWW2;locus_tag=CCOL_05380;product=Translation initiation factor IF-3;protein_id=gnl|goettingen|CCOL_05380
gene	487714	488232	+	gene=infC;locus_tag=CCOL_05380
CDS	488272	489375	+	ID=CCOL_05390;eC_number=2.1.1.72;gene=fokIM_2;inference=ab initio prediction:Prodigal:2.60,similar to AA sequence:UniProtKB:P14871;locus_tag=CCOL_05390;product=Modification methylase FokI;protein_id=gnl|goettingen|CCOL_05390
gene	488272	489375	+	gene=fokIM_2;locus_tag=CCOL_05390
CDS	489568	490596	+	ID=CCOL_05400;eC_number=1.2.1.38;gene=argC;inference=ab initio prediction:Prodigal:2.60,similar to AA sequence:UniProtKB:Q9PIS0;locus_tag=CCOL_05400;product=N-acetyl-gamma-glutamyl-phosphate reductase;protein_id=gnl|goettingen|CCOL_05400
gene	489568	490596	+	gene=argC;locus_tag=CCOL_05400
CDS	490607	491053	+	ID=CCOL_05410;eC_number=2.3.1.-;gene=ypeA;inference=ab initio prediction:Prodigal:2.60,similar to AA sequence:UniProtKB:P63422;locus_tag=CCOL_05410;product=Acetyltransferase YpeA;protein_id=gnl|goettingen|CCOL_05410
gene	490607	491053	+	gene=ypeA;locus_tag=CCOL_05410
CDS	491063	491902	+	ID=CCOL_05420;eC_number=2.7.2.8;gene=argB;inference=ab initio prediction:Prodigal:2.60,similar to AA sequence:UniProtKB:Q6V1L5;locus_tag=CCOL_05420;product=Acetylglutamate kinase;protein_id=gnl|goettingen|CCOL_05420
gene	491063	491902	+	gene=argB;locus_tag=CCOL_05420
CDS	491912	493096	+	ID=CCOL_05430;eC_number=2.6.1.11;gene=argD;inference=ab initio prediction:Prodigal:2.60,similar to AA sequence:UniProtKB:Q9PIR7;locus_tag=CCOL_05430;product=Acetylornithine aminotransferase;protein_id=gnl|goettingen|CCOL_05430
gene	491912	493096	+	gene=argD;locus_tag=CCOL_05430
CDS	493116	493745	-	ID=CCOL_05440;eC_number=2.1.1.77;gene=pcm;inference=ab initio prediction:Prodigal:2.60,similar to AA sequence:UniProtKB:P0A7A5;locus_tag=CCOL_05440;product=Protein-L-isoaspartate O-methyltransferase;protein_id=gnl|goettingen|CCOL_05440
gene	493116	493745	-	gene=pcm;locus_tag=CCOL_05440
CDS	493864	494403	+	ID=CCOL_05450;eC_number=2.3.1.18;gene=lacA;inference=ab initio prediction:Prodigal:2.60,similar to AA sequence:UniProtKB:P07464;locus_tag=CCOL_05450;product=Galactoside O-acetyltransferase;protein_id=gnl|goettingen|CCOL_05450
gene	493864	494403	+	gene=lacA;locus_tag=CCOL_05450
CDS	494497	495885	-	ID=CCOL_05460;eC_number=6.3.4.21;gene=pncB2;inference=ab initio prediction:Prodigal:2.60,similar to AA sequence:UniProtKB:O53770;locus_tag=CCOL_05460;product=Nicotinate phosphoribosyltransferase pncB2;protein_id=gnl|goettingen|CCOL_05460
gene	494497	495885	-	gene=pncB2;locus_tag=CCOL_05460
CDS	495907	496929	-	ID=CCOL_05470;eC_number=1.17.4.1;gene=nrdB;inference=ab initio prediction:Prodigal:2.60,similar to AA sequence:UniProtKB:Q9KFH7;locus_tag=CCOL_05470;product=Ribonucleoside-diphosphate reductase subunit beta;protein_id=gnl|goettingen|CCOL_05470
gene	495907	496929	-	gene=nrdB;locus_tag=CCOL_05470
CDS	496944	497354	-	ID=CCOL_05480;inference=ab initio prediction:Prodigal:2.60,protein motif:Pfam:PF06271.6;locus_tag=CCOL_05480;product=RDD family protein;protein_id=gnl|goettingen|CCOL_05480
gene	496944	497354	-	locus_tag=CCOL_05480
CDS	497355	497963	-	ID=CCOL_05490;eC_number=2.4.2.10;gene=pyrE;inference=ab initio prediction:Prodigal:2.60,similar to AA sequence:UniProtKB:P56162;locus_tag=CCOL_05490;product=Orotate phosphoribosyltransferase;protein_id=gnl|goettingen|CCOL_05490
gene	497355	497963	-	gene=pyrE;locus_tag=CCOL_05490
CDS	497966	498523	-	ID=CCOL_05500;gene=frr;inference=ab initio prediction:Prodigal:2.60,similar to AA sequence:UniProtKB:P44307;locus_tag=CCOL_05500;product=Ribosome-recycling factor;protein_id=gnl|goettingen|CCOL_05500
gene	497966	498523	-	gene=frr;locus_tag=CCOL_05500
CDS	498540	498896	-	ID=CCOL_05510;inference=ab initio prediction:Prodigal:2.60,protein motif:CLUSTERS:PRK06870;locus_tag=CCOL_05510;product=preprotein translocase subunit SecG;protein_id=gnl|goettingen|CCOL_05510
gene	498540	498896	-	locus_tag=CCOL_05510
CDS	499003	499698	-	ID=CCOL_05520;gene=yccA;inference=ab initio prediction:Prodigal:2.60,similar to AA sequence:UniProtKB:P0AAC6;locus_tag=CCOL_05520;product=Modulator of FtsH protease YccA;protein_id=gnl|goettingen|CCOL_05520
gene	499003	499698	-	gene=yccA;locus_tag=CCOL_05520
CDS	499857	500492	+	ID=CCOL_05530;eC_number=4.2.1.1;gene=cynT;inference=ab initio prediction:Prodigal:2.60,similar to AA sequence:UniProtKB:P0ABE9;locus_tag=CCOL_05530;product=Carbonic anhydrase 1;protein_id=gnl|goettingen|CCOL_05530
gene	499857	500492	+	gene=cynT;locus_tag=CCOL_05530
CDS	500489	502372	+	ID=CCOL_05540;gene=ynaI;inference=ab initio prediction:Prodigal:2.60,similar to AA sequence:UniProtKB:P0AEB5;locus_tag=CCOL_05540;product=Low conductance mechanosensitive channel YnaI;protein_id=gnl|goettingen|CCOL_05540
gene	500489	502372	+	gene=ynaI;locus_tag=CCOL_05540
CDS	502395	503366	-	ID=CCOL_05550;gene=iscU;inference=ab initio prediction:Prodigal:2.60,similar to AA sequence:UniProtKB:P0ACD4;locus_tag=CCOL_05550;product=NifU-like protein;protein_id=gnl|goettingen|CCOL_05550
gene	502395	503366	-	gene=iscU;locus_tag=CCOL_05550
CDS	503376	504557	-	ID=CCOL_05560;eC_number=2.8.1.7;gene=nifS;inference=ab initio prediction:Prodigal:2.60,similar to AA sequence:UniProtKB:P05341;locus_tag=CCOL_05560;product=Cysteine desulfurase;protein_id=gnl|goettingen|CCOL_05560
gene	503376	504557	-	gene=nifS;locus_tag=CCOL_05560
CDS	504732	505898	-	ID=CCOL_05570;inference=ab initio prediction:Prodigal:2.60;locus_tag=CCOL_05570;product=hypothetical protein;protein_id=gnl|goettingen|CCOL_05570
gene	504732	505898	-	locus_tag=CCOL_05570
CDS	506051	506242	+	ID=CCOL_05580;gene=rpmI;inference=ab initio prediction:Prodigal:2.60,protein motif:HAMAP:MF_00514;locus_tag=CCOL_05580;product=50S ribosomal protein L35;protein_id=gnl|goettingen|CCOL_05580
gene	506051	506242	+	gene=rpmI;locus_tag=CCOL_05580
CDS	506336	506689	+	ID=CCOL_05590;gene=rplT;inference=ab initio prediction:Prodigal:2.60,similar to AA sequence:UniProtKB:P55873;locus_tag=CCOL_05590;product=50S ribosomal protein L20;protein_id=gnl|goettingen|CCOL_05590
gene	506336	506689	+	gene=rplT;locus_tag=CCOL_05590
CDS	506976	507839	+	ID=CCOL_05600;inference=ab initio prediction:Prodigal:2.60,protein motif:Pfam:PF08668.6;locus_tag=CCOL_05600;product=HDOD domain protein;protein_id=gnl|goettingen|CCOL_05600
gene	506976	507839	+	locus_tag=CCOL_05600
CDS	507861	508337	+	ID=CCOL_05610;inference=ab initio prediction:Prodigal:2.60;locus_tag=CCOL_05610;product=hypothetical protein;protein_id=gnl|goettingen|CCOL_05610
gene	507861	508337	+	locus_tag=CCOL_05610
CDS	508306	509616	-	ID=CCOL_05620;gene=proP_2;inference=ab initio prediction:Prodigal:2.60,similar to AA sequence:UniProtKB:P0C0L7;locus_tag=CCOL_05620;product=Proline/betaine transporter;protein_id=gnl|goettingen|CCOL_05620
gene	508306	509616	-	gene=proP_2;locus_tag=CCOL_05620
CDS	509619	509771	-	ID=CCOL_05630;inference=ab initio prediction:Prodigal:2.60;locus_tag=CCOL_05630;product=hypothetical protein;protein_id=gnl|goettingen|CCOL_05630
gene	509619	509771	-	locus_tag=CCOL_05630
CDS	509866	510339	+	ID=CCOL_05640;gene=moaC;inference=ab initio prediction:Prodigal:2.60,similar to AA sequence:UniProtKB:Q9PIP3;locus_tag=CCOL_05640;product=Cyclic pyranopterin monophosphate synthase accessory protein;protein_id=gnl|goettingen|CCOL_05640
gene	509866	510339	+	gene=moaC;locus_tag=CCOL_05640
CDS	510317	510580	+	ID=CCOL_05650;inference=ab initio prediction:Prodigal:2.60;locus_tag=CCOL_05650;product=hypothetical protein;protein_id=gnl|goettingen|CCOL_05650
gene	510317	510580	+	locus_tag=CCOL_05650
CDS	510595	511731	+	ID=CCOL_05660;inference=ab initio prediction:Prodigal:2.60;locus_tag=CCOL_05660;product=hypothetical protein;protein_id=gnl|goettingen|CCOL_05660
gene	510595	511731	+	locus_tag=CCOL_05660
CDS	511749	512507	-	ID=CCOL_05670;eC_number=3.1.11.2;gene=exoA;inference=ab initio prediction:Prodigal:2.60,similar to AA sequence:UniProtKB:P37454;locus_tag=CCOL_05670;product=Exodeoxyribonuclease;protein_id=gnl|goettingen|CCOL_05670
gene	511749	512507	-	gene=exoA;locus_tag=CCOL_05670
CDS	512623	514170	+	ID=CCOL_05680;eC_number=2.7.-.-;gene=eptA;inference=ab initio prediction:Prodigal:2.60,similar to AA sequence:UniProtKB:P30845;locus_tag=CCOL_05680;product=Phosphoethanolamine transferase EptA;protein_id=gnl|goettingen|CCOL_05680
gene	512623	514170	+	gene=eptA;locus_tag=CCOL_05680
CDS	514170	514526	+	ID=CCOL_05690;eC_number=2.7.1.107;gene=dgkA;inference=ab initio prediction:Prodigal:2.60,similar to AA sequence:UniProtKB:P0ABN1;locus_tag=CCOL_05690;product=Diacylglycerol kinase;protein_id=gnl|goettingen|CCOL_05690
gene	514170	514526	+	gene=dgkA;locus_tag=CCOL_05690
CDS	514517	514759	+	ID=CCOL_05700;inference=ab initio prediction:Prodigal:2.60,protein motif:Pfam:PF05732.5;locus_tag=CCOL_05700;product=Firmicute plasmid replication protein (RepL);protein_id=gnl|goettingen|CCOL_05700
gene	514517	514759	+	locus_tag=CCOL_05700
CDS	514861	515865	+	ID=CCOL_05710;eC_number=3.5.2.3;gene=pyrC_1;inference=ab initio prediction:Prodigal:2.60,similar to AA sequence:UniProtKB:P05020;locus_tag=CCOL_05710;product=Dihydroorotase;protein_id=gnl|goettingen|CCOL_05710
gene	514861	515865	+	gene=pyrC_1;locus_tag=CCOL_05710
CDS	515917	516279	-	ID=CCOL_05720;inference=ab initio prediction:Prodigal:2.60,protein motif:Pfam:PF05154.10;locus_tag=CCOL_05720;product=TM2 domain protein;protein_id=gnl|goettingen|CCOL_05720
gene	515917	516279	-	locus_tag=CCOL_05720
CDS	516432	517142	-	ID=CCOL_05730;eC_number=2.1.1.222;gene=ubiG;inference=ab initio prediction:Prodigal:2.60,protein motif:HAMAP:MF_00472;locus_tag=CCOL_05730;product=Ubiquinone biosynthesis O-methyltransferase;protein_id=gnl|goettingen|CCOL_05730
gene	516432	517142	-	gene=ubiG;locus_tag=CCOL_05730
CDS	517261	519378	-	ID=CCOL_05740;gene=trg;inference=ab initio prediction:Prodigal:2.60,similar to AA sequence:UniProtKB:P05704;locus_tag=CCOL_05740;product=Methyl-accepting chemotaxis protein III;protein_id=gnl|goettingen|CCOL_05740
gene	517261	519378	-	gene=trg;locus_tag=CCOL_05740
CDS	519491	520000	-	ID=CCOL_05750;inference=ab initio prediction:Prodigal:2.60;locus_tag=CCOL_05750;product=hypothetical protein;protein_id=gnl|goettingen|CCOL_05750
gene	519491	520000	-	locus_tag=CCOL_05750
CDS	520000	520530	-	ID=CCOL_05760;inference=ab initio prediction:Prodigal:2.60;locus_tag=CCOL_05760;product=hypothetical protein;protein_id=gnl|goettingen|CCOL_05760
gene	520000	520530	-	locus_tag=CCOL_05760
CDS	520541	521623	-	ID=CCOL_05770;inference=ab initio prediction:Prodigal:2.60,protein motif:CLUSTERS:PRK11029;locus_tag=CCOL_05770;product=FtsH protease regulator HflC;protein_id=gnl|goettingen|CCOL_05770
gene	520541	521623	-	locus_tag=CCOL_05770
CDS	521639	522553	-	ID=CCOL_05780;eC_number=2.6.1.42;gene=ilvE;inference=ab initio prediction:Prodigal:2.60,similar to AA sequence:UniProtKB:O86428;locus_tag=CCOL_05780;product=Branched-chain-amino-acid aminotransferase;protein_id=gnl|goettingen|CCOL_05780
gene	521639	522553	-	gene=ilvE;locus_tag=CCOL_05780
CDS	522880	523086	+	ID=CCOL_05790;eC_number=5.3.2.-;inference=ab initio prediction:Prodigal:2.60,similar to AA sequence:UniProtKB:O25581;locus_tag=CCOL_05790;product=putative tautomerase;protein_id=gnl|goettingen|CCOL_05790
gene	522880	523086	+	locus_tag=CCOL_05790
CDS	523083	523541	+	ID=CCOL_05800;eC_number=1.11.1.15;gene=bcp;inference=ab initio prediction:Prodigal:2.60,similar to AA sequence:UniProtKB:Q83CY8;locus_tag=CCOL_05800;product=Putative peroxiredoxin bcp;protein_id=gnl|goettingen|CCOL_05800
gene	523083	523541	+	gene=bcp;locus_tag=CCOL_05800
CDS	523541	524644	+	ID=CCOL_05810;inference=ab initio prediction:Prodigal:2.60;locus_tag=CCOL_05810;product=hypothetical protein;protein_id=gnl|goettingen|CCOL_05810
gene	523541	524644	+	locus_tag=CCOL_05810
CDS	524759	525199	+	ID=CCOL_05820;eC_number=4.2.1.59;gene=fabZ;inference=ab initio prediction:Prodigal:2.60,similar to AA sequence:UniProtKB:A1VXZ7;locus_tag=CCOL_05820;product=3-hydroxyacyl-[acyl-carrier-protein] dehydratase FabZ;protein_id=gnl|goettingen|CCOL_05820
gene	524759	525199	+	gene=fabZ;locus_tag=CCOL_05820
CDS	525210	526001	+	ID=CCOL_05830;eC_number=2.3.1.129;gene=lpxA;inference=ab initio prediction:Prodigal:2.60,similar to AA sequence:UniProtKB:Q9PIM1;locus_tag=CCOL_05830;product=Acyl-[acyl-carrier-protein]--UDP-N-acetylglucosamine O-acyltransferase;protein_id=gnl|goettingen|CCOL_05830
gene	525210	526001	+	gene=lpxA;locus_tag=CCOL_05830
CDS	525994	527217	+	ID=CCOL_05840;gene=clpX;inference=ab initio prediction:Prodigal:2.60,similar to AA sequence:UniProtKB:O25926;locus_tag=CCOL_05840;product=ATP-dependent Clp protease ATP-binding subunit ClpX;protein_id=gnl|goettingen|CCOL_05840
gene	525994	527217	+	gene=clpX;locus_tag=CCOL_05840
CDS	527231	528271	+	ID=CCOL_05850;gene=mreB;inference=ab initio prediction:Prodigal:2.60,similar to AA sequence:UniProtKB:P0A9X4;locus_tag=CCOL_05850;product=Rod shape-determining protein MreB;protein_id=gnl|goettingen|CCOL_05850
gene	527231	528271	+	gene=mreB;locus_tag=CCOL_05850
CDS	528261	529010	+	ID=CCOL_05860;inference=ab initio prediction:Prodigal:2.60,protein motif:Pfam:PF04085.8;locus_tag=CCOL_05860;product=rod shape-determining protein MreC;protein_id=gnl|goettingen|CCOL_05860
gene	528261	529010	+	locus_tag=CCOL_05860
CDS	529005	529928	-	ID=CCOL_05870;inference=ab initio prediction:Prodigal:2.60;locus_tag=CCOL_05870;product=hypothetical protein;protein_id=gnl|goettingen|CCOL_05870
gene	529005	529928	-	locus_tag=CCOL_05870
CDS	530176	532083	+	ID=CCOL_05880;eC_number=6.2.1.1;gene=acsA_2;inference=ab initio prediction:Prodigal:2.60,similar to AA sequence:UniProtKB:Q9PMD2;locus_tag=CCOL_05880;product=Acetyl-coenzyme A synthetase;protein_id=gnl|goettingen|CCOL_05880
gene	530176	532083	+	gene=acsA_2;locus_tag=CCOL_05880
CDS	532083	532958	+	ID=CCOL_05890;eC_number=4.1.3.30;gene=prpB;inference=ab initio prediction:Prodigal:2.60,similar to AA sequence:UniProtKB:P77541;locus_tag=CCOL_05890;product=Methylisocitrate lyase;protein_id=gnl|goettingen|CCOL_05890
gene	532083	532958	+	gene=prpB;locus_tag=CCOL_05890
CDS	532955	534082	+	ID=CCOL_05900;eC_number=2.3.3.5;gene=prpC;inference=ab initio prediction:Prodigal:2.60,similar to AA sequence:UniProtKB:Q56063;locus_tag=CCOL_05900;product=2-methylcitrate synthase;protein_id=gnl|goettingen|CCOL_05900
gene	532955	534082	+	gene=prpC;locus_tag=CCOL_05900
CDS	534092	535546	+	ID=CCOL_05910;eC_number=4.2.1.79;gene=prpD;inference=ab initio prediction:Prodigal:2.60,similar to AA sequence:UniProtKB:P77243;locus_tag=CCOL_05910;product=2-methylcitrate dehydratase;protein_id=gnl|goettingen|CCOL_05910
gene	534092	535546	+	gene=prpD;locus_tag=CCOL_05910
CDS	535611	536552	+	ID=CCOL_05920;inference=ab initio prediction:Prodigal:2.60,protein motif:Pfam:PF00487.18;locus_tag=CCOL_05920;product=Fatty acid desaturase;protein_id=gnl|goettingen|CCOL_05920
gene	535611	536552	+	locus_tag=CCOL_05920
CDS	536546	537439	+	ID=CCOL_05930;inference=ab initio prediction:Prodigal:2.60,protein motif:Pfam:PF00892.14;locus_tag=CCOL_05930;product=EamA-like transporter family protein;protein_id=gnl|goettingen|CCOL_05930
gene	536546	537439	+	locus_tag=CCOL_05930
CDS	537423	538139	-	ID=CCOL_05940;inference=ab initio prediction:Prodigal:2.60,protein motif:Pfam:PF08238.6;locus_tag=CCOL_05940;product=Sel1 repeat protein;protein_id=gnl|goettingen|CCOL_05940
gene	537423	538139	-	locus_tag=CCOL_05940
CDS	538127	538381	-	ID=CCOL_05950;inference=ab initio prediction:Prodigal:2.60;locus_tag=CCOL_05950;product=hypothetical protein;protein_id=gnl|goettingen|CCOL_05950
gene	538127	538381	-	locus_tag=CCOL_05950
CDS	538488	541754	+	ID=CCOL_05960;eC_number=6.3.5.5;gene=carB;inference=ab initio prediction:Prodigal:2.60,similar to AA sequence:UniProtKB:P00968;locus_tag=CCOL_05960;product=Carbamoyl-phosphate synthase large chain;protein_id=gnl|goettingen|CCOL_05960
gene	538488	541754	+	gene=carB;locus_tag=CCOL_05960
CDS	541751	542602	+	ID=CCOL_05970;eC_number=2.1.1.72;gene=dpnA;inference=ab initio prediction:Prodigal:2.60,similar to AA sequence:UniProtKB:P09358;locus_tag=CCOL_05970;product=Modification methylase DpnIIB;protein_id=gnl|goettingen|CCOL_05970
gene	541751	542602	+	gene=dpnA;locus_tag=CCOL_05970
CDS	542599	543120	+	ID=CCOL_05980;inference=ab initio prediction:Prodigal:2.60;locus_tag=CCOL_05980;product=hypothetical protein;protein_id=gnl|goettingen|CCOL_05980
gene	542599	543120	+	locus_tag=CCOL_05980
CDS	543120	543542	+	ID=CCOL_05990;inference=ab initio prediction:Prodigal:2.60;locus_tag=CCOL_05990;product=hypothetical protein;protein_id=gnl|goettingen|CCOL_05990
gene	543120	543542	+	locus_tag=CCOL_05990
CDS	543539	544525	-	ID=CCOL_06000;eC_number=2.2.1.2;gene=tal;inference=ab initio prediction:Prodigal:2.60,similar to AA sequence:UniProtKB:Q5F6E9;locus_tag=CCOL_06000;product=Transaldolase;protein_id=gnl|goettingen|CCOL_06000
gene	543539	544525	-	gene=tal;locus_tag=CCOL_06000
CDS	544527	545150	-	ID=CCOL_06010;eC_number=3.1.3.3;gene=serB;inference=ab initio prediction:Prodigal:2.60,similar to AA sequence:UniProtKB:A0QJI1;locus_tag=CCOL_06010;product=Phosphoserine phosphatase;protein_id=gnl|goettingen|CCOL_06010
gene	544527	545150	-	gene=serB;locus_tag=CCOL_06010
CDS	545150	545671	-	ID=CCOL_06020;gene=cheW;inference=ab initio prediction:Prodigal:2.60,similar to AA sequence:UniProtKB:P39802;locus_tag=CCOL_06020;product=Chemotaxis protein CheW;protein_id=gnl|goettingen|CCOL_06020
gene	545150	545671	-	gene=cheW;locus_tag=CCOL_06020
CDS	545676	547970	-	ID=CCOL_06030;eC_number=2.7.13.3;gene=cheA;inference=ab initio prediction:Prodigal:2.60,similar to AA sequence:UniProtKB:P29072;locus_tag=CCOL_06030;product=Chemotaxis protein CheA;protein_id=gnl|goettingen|CCOL_06030
gene	545676	547970	-	gene=cheA;locus_tag=CCOL_06030
CDS	547974	548930	-	ID=CCOL_06040;gene=cheV;inference=ab initio prediction:Prodigal:2.60,similar to AA sequence:UniProtKB:P37599;locus_tag=CCOL_06040;product=Chemotaxis protein CheV;protein_id=gnl|goettingen|CCOL_06040
gene	547974	548930	-	gene=cheV;locus_tag=CCOL_06040
CDS	548923	549558	-	ID=CCOL_06050;inference=ab initio prediction:Prodigal:2.60,protein motif:CLUSTERS:PRK05340;locus_tag=CCOL_06050;product=UDP-2%2C3-diacylglucosamine hydrolase;protein_id=gnl|goettingen|CCOL_06050
gene	548923	549558	-	locus_tag=CCOL_06050
CDS	549691	550176	-	ID=CCOL_06060;gene=greA;inference=ab initio prediction:Prodigal:2.60,similar to AA sequence:UniProtKB:B0CHU1;locus_tag=CCOL_06060;product=Transcription elongation factor GreA;protein_id=gnl|goettingen|CCOL_06060
gene	549691	550176	-	gene=greA;locus_tag=CCOL_06060
CDS	550194	551285	-	ID=CCOL_06070;eC_number=2.4.1.182;gene=lpxB;inference=ab initio prediction:Prodigal:2.60,similar to AA sequence:UniProtKB:P10441;locus_tag=CCOL_06070;product=Lipid-A-disaccharide synthase;protein_id=gnl|goettingen|CCOL_06070
gene	550194	551285	-	gene=lpxB;locus_tag=CCOL_06070
CDS	551424	552308	+	ID=CCOL_06080;gene=zupT;inference=ab initio prediction:Prodigal:2.60,similar to AA sequence:UniProtKB:P0A8H3;locus_tag=CCOL_06080;product=Zinc transporter ZupT;protein_id=gnl|goettingen|CCOL_06080
gene	551424	552308	+	gene=zupT;locus_tag=CCOL_06080
CDS	552362	552934	-	ID=CCOL_06090;inference=ab initio prediction:Prodigal:2.60,protein motif:Pfam:PF03498.8;locus_tag=CCOL_06090;product=Cytolethal distending toxin A/C family protein;protein_id=gnl|goettingen|CCOL_06090
gene	552362	552934	-	locus_tag=CCOL_06090
CDS	552944	553747	-	ID=CCOL_06100;eC_number=3.1.-.-;gene=cdtB;inference=ab initio prediction:Prodigal:2.60,similar to AA sequence:UniProtKB:Q46669;locus_tag=CCOL_06100;product=Cytolethal distending toxin subunit B precursor;protein_id=gnl|goettingen|CCOL_06100
gene	552944	553747	-	gene=cdtB;locus_tag=CCOL_06100
CDS	553772	554371	-	ID=CCOL_06110;gene=cdtA;inference=ab initio prediction:Prodigal:2.60,similar to AA sequence:UniProtKB:O06522;locus_tag=CCOL_06110;product=Cytolethal distending toxin subunit A precursor;protein_id=gnl|goettingen|CCOL_06110
gene	553772	554371	-	gene=cdtA;locus_tag=CCOL_06110
CDS	554698	555063	-	ID=CCOL_06120;gene=pgtP_1;inference=ab initio prediction:Prodigal:2.60,similar to AA sequence:UniProtKB:P12681;locus_tag=CCOL_06120;product=Phosphoglycerate transporter protein;protein_id=gnl|goettingen|CCOL_06120
gene	554698	555063	-	gene=pgtP_1;locus_tag=CCOL_06120
CDS	555259	555444	-	ID=CCOL_06130;inference=ab initio prediction:Prodigal:2.60;locus_tag=CCOL_06130;product=hypothetical protein;protein_id=gnl|goettingen|CCOL_06130
gene	555259	555444	-	locus_tag=CCOL_06130
CDS	555576	555779	-	ID=CCOL_06140;gene=pgtP_2;inference=ab initio prediction:Prodigal:2.60,similar to AA sequence:UniProtKB:P12681;locus_tag=CCOL_06140;product=Phosphoglycerate transporter protein;protein_id=gnl|goettingen|CCOL_06140
gene	555576	555779	-	gene=pgtP_2;locus_tag=CCOL_06140
CDS	555932	556066	-	ID=CCOL_06150;inference=ab initio prediction:Prodigal:2.60,protein motif:CLUSTERS:PRK11273;locus_tag=CCOL_06150;product=sn-glycerol-3-phosphate transporter;protein_id=gnl|goettingen|CCOL_06150
gene	555932	556066	-	locus_tag=CCOL_06150
CDS	556229	557005	+	ID=CCOL_06160;eC_number=3.1.3.5;gene=surE;inference=ab initio prediction:Prodigal:2.60,similar to AA sequence:UniProtKB:O67004;locus_tag=CCOL_06160;product=5'-nucleotidase SurE;protein_id=gnl|goettingen|CCOL_06160
gene	556229	557005	+	gene=surE;locus_tag=CCOL_06160
CDS	556998	557654	+	ID=CCOL_06170;eC_number=6.1.-.-;gene=tcdA;inference=ab initio prediction:Prodigal:2.60,similar to AA sequence:UniProtKB:Q46927;locus_tag=CCOL_06170;product=tRNA threonylcarbamoyladenosine dehydratase;protein_id=gnl|goettingen|CCOL_06170
gene	556998	557654	+	gene=tcdA;locus_tag=CCOL_06170
CDS	557638	558096	+	ID=CCOL_06180;eC_number=2.3.1.-;gene=yafP;inference=ab initio prediction:Prodigal:2.60,similar to AA sequence:UniProtKB:Q47158;locus_tag=CCOL_06180;product=putative N-acetyltransferase YafP;protein_id=gnl|goettingen|CCOL_06180
gene	557638	558096	+	gene=yafP;locus_tag=CCOL_06180
CDS	558207	558587	-	ID=CCOL_06190;eC_number=4.1.1.11;gene=panD;inference=ab initio prediction:Prodigal:2.60,similar to AA sequence:UniProtKB:Q9PIK3;locus_tag=CCOL_06190;product=Aspartate 1-decarboxylase precursor;protein_id=gnl|goettingen|CCOL_06190
gene	558207	558587	-	gene=panD;locus_tag=CCOL_06190
CDS	558584	559432	-	ID=CCOL_06200;eC_number=6.3.2.1;gene=panC;inference=ab initio prediction:Prodigal:2.60,similar to AA sequence:UniProtKB:Q9PIK2;locus_tag=CCOL_06200;product=Pantothenate synthetase;protein_id=gnl|goettingen|CCOL_06200
gene	558584	559432	-	gene=panC;locus_tag=CCOL_06200
CDS	559443	560267	-	ID=CCOL_06210;eC_number=2.1.2.11;gene=panB;inference=ab initio prediction:Prodigal:2.60,similar to AA sequence:UniProtKB:P0A5Q8;locus_tag=CCOL_06210;product=3-methyl-2-oxobutanoate hydroxymethyltransferase;protein_id=gnl|goettingen|CCOL_06210
gene	559443	560267	-	gene=panB;locus_tag=CCOL_06210
CDS	560642	560869	-	ID=CCOL_06220;inference=ab initio prediction:Prodigal:2.60;locus_tag=CCOL_06220;product=hypothetical protein;protein_id=gnl|goettingen|CCOL_06220
gene	560642	560869	-	locus_tag=CCOL_06220
CDS	560866	561147	-	ID=CCOL_06230;inference=ab initio prediction:Prodigal:2.60;locus_tag=CCOL_06230;product=hypothetical protein;protein_id=gnl|goettingen|CCOL_06230
gene	560866	561147	-	locus_tag=CCOL_06230
CDS	561240	561491	+	ID=CCOL_06240;inference=ab initio prediction:Prodigal:2.60,protein motif:Pfam:PF12844.1;locus_tag=CCOL_06240;product=Helix-turn-helix domain protein;protein_id=gnl|goettingen|CCOL_06240
gene	561240	561491	+	locus_tag=CCOL_06240
CDS	561586	562470	-	ID=CCOL_06250;eC_number=3.6.3.30;gene=fbpC;inference=ab initio prediction:Prodigal:2.60,similar to AA sequence:UniProtKB:Q5FA19;locus_tag=CCOL_06250;product=Fe(3+) ions import ATP-binding protein FbpC;protein_id=gnl|goettingen|CCOL_06250
gene	561586	562470	-	gene=fbpC;locus_tag=CCOL_06250
CDS	562480	563148	-	ID=CCOL_06260;gene=cysW_2;inference=ab initio prediction:Prodigal:2.60,similar to AA sequence:UniProtKB:P0AEB0;locus_tag=CCOL_06260;product=Sulfate transport system permease protein CysW;protein_id=gnl|goettingen|CCOL_06260
gene	562480	563148	-	gene=cysW_2;locus_tag=CCOL_06260
CDS	563141	563542	-	ID=CCOL_06270;inference=ab initio prediction:Prodigal:2.60,protein motif:Pfam:PF03459.11;locus_tag=CCOL_06270;product=TOBE domain protein;protein_id=gnl|goettingen|CCOL_06270
gene	563141	563542	-	locus_tag=CCOL_06270
CDS	563539	564288	-	ID=CCOL_06280;gene=modA;inference=ab initio prediction:Prodigal:2.60,similar to AA sequence:UniProtKB:P45323;locus_tag=CCOL_06280;product=Molybdate-binding periplasmic protein precursor;protein_id=gnl|goettingen|CCOL_06280
gene	563539	564288	-	gene=modA;locus_tag=CCOL_06280
CDS	564342	565028	-	ID=CCOL_06290;eC_number=2.1.1.144;gene=tam;inference=ab initio prediction:Prodigal:2.60,protein motif:HAMAP:MF_00560;locus_tag=CCOL_06290;product=Trans-aconitate 2-methyltransferase;protein_id=gnl|goettingen|CCOL_06290
gene	564342	565028	-	gene=tam;locus_tag=CCOL_06290
CDS	565025	565636	-	ID=CCOL_06300;inference=ab initio prediction:Prodigal:2.60;locus_tag=CCOL_06300;product=hypothetical protein;protein_id=gnl|goettingen|CCOL_06300
gene	565025	565636	-	locus_tag=CCOL_06300
CDS	565633	566775	-	ID=CCOL_06310;eC_number=2.3.1.47;gene=bioF;inference=ab initio prediction:Prodigal:2.60,similar to AA sequence:UniProtKB:P22806;locus_tag=CCOL_06310;product=8-amino-7-oxononanoate synthase;protein_id=gnl|goettingen|CCOL_06310
gene	565633	566775	-	gene=bioF;locus_tag=CCOL_06310
CDS	566843	568126	+	ID=CCOL_06320;eC_number=2.6.1.62;gene=bioA;inference=ab initio prediction:Prodigal:2.60,similar to AA sequence:UniProtKB:P22805;locus_tag=CCOL_06320;product=Adenosylmethionine-8-amino-7-oxononanoate aminotransferase;protein_id=gnl|goettingen|CCOL_06320
gene	566843	568126	+	gene=bioA;locus_tag=CCOL_06320
CDS	568113	568718	-	ID=CCOL_06330;eC_number=6.3.3.3;gene=bioD;inference=ab initio prediction:Prodigal:2.60,similar to AA sequence:UniProtKB:P46397;locus_tag=CCOL_06330;product=ATP-dependent dethiobiotin synthetase BioD;protein_id=gnl|goettingen|CCOL_06330
gene	568113	568718	-	gene=bioD;locus_tag=CCOL_06330
CDS	568728	569042	-	ID=CCOL_06340;gene=ykkD;inference=ab initio prediction:Prodigal:2.60,similar to AA sequence:UniProtKB:P49857;locus_tag=CCOL_06340;product=Multidrug resistance protein YkkD;protein_id=gnl|goettingen|CCOL_06340
gene	568728	569042	-	gene=ykkD;locus_tag=CCOL_06340
CDS	569046	569408	-	ID=CCOL_06350;gene=ykkC;inference=ab initio prediction:Prodigal:2.60,similar to AA sequence:UniProtKB:P49856;locus_tag=CCOL_06350;product=Multidrug resistance protein YkkC;protein_id=gnl|goettingen|CCOL_06350
gene	569046	569408	-	gene=ykkC;locus_tag=CCOL_06350
CDS	569518	570054	+	ID=CCOL_06360;gene=rplY;inference=ab initio prediction:Prodigal:2.60,similar to AA sequence:UniProtKB:Q7A7B3;locus_tag=CCOL_06360;product=50S ribosomal protein L25;protein_id=gnl|goettingen|CCOL_06360
gene	569518	570054	+	gene=rplY;locus_tag=CCOL_06360
CDS	570051	570593	+	ID=CCOL_06370;eC_number=3.1.1.29;gene=pth;inference=ab initio prediction:Prodigal:2.60,similar to AA sequence:UniProtKB:Q6YP15;locus_tag=CCOL_06370;product=Peptidyl-tRNA hydrolase;protein_id=gnl|goettingen|CCOL_06370
gene	570051	570593	+	gene=pth;locus_tag=CCOL_06370
CDS	570595	571653	+	ID=CCOL_06380;inference=ab initio prediction:Prodigal:2.60,protein motif:Pfam:PF03739.8;locus_tag=CCOL_06380;product=putative permease YjgP/YjgQ family protein;protein_id=gnl|goettingen|CCOL_06380
gene	570595	571653	+	locus_tag=CCOL_06380
CDS	571695	572903	+	ID=CCOL_06390;eC_number=4.1.1.20;gene=lysA;inference=ab initio prediction:Prodigal:2.60,similar to AA sequence:UniProtKB:B4XMC6;locus_tag=CCOL_06390;product=Diaminopimelate decarboxylase;protein_id=gnl|goettingen|CCOL_06390
gene	571695	572903	+	gene=lysA;locus_tag=CCOL_06390
CDS	572905	573672	+	ID=CCOL_06400;eC_number=3.1.3.5;gene=nagD;inference=ab initio prediction:Prodigal:2.60,similar to AA sequence:UniProtKB:P0AF24;locus_tag=CCOL_06400;product=Ribonucleotide monophosphatase NagD;protein_id=gnl|goettingen|CCOL_06400
gene	572905	573672	+	gene=nagD;locus_tag=CCOL_06400
CDS	573660	574742	+	ID=CCOL_06410;gene=pheA;inference=ab initio prediction:Prodigal:2.60,similar to AA sequence:UniProtKB:P0A9J8;locus_tag=CCOL_06410;product=P-protein;protein_id=gnl|goettingen|CCOL_06410
gene	573660	574742	+	gene=pheA;locus_tag=CCOL_06410
CDS	574729	575823	+	ID=CCOL_06420;eC_number=2.6.1.9;gene=hisC;inference=ab initio prediction:Prodigal:2.60,similar to AA sequence:UniProtKB:Q9PII2;locus_tag=CCOL_06420;product=Histidinol-phosphate aminotransferase;protein_id=gnl|goettingen|CCOL_06420
gene	574729	575823	+	gene=hisC;locus_tag=CCOL_06420
CDS	575907	577589	+	ID=CCOL_06430;gene=fliF;inference=ab initio prediction:Prodigal:2.60,similar to AA sequence:UniProtKB:P15928;locus_tag=CCOL_06430;product=Flagellar M-ring protein;protein_id=gnl|goettingen|CCOL_06430
gene	575907	577589	+	gene=fliF;locus_tag=CCOL_06430
CDS	577589	578617	+	ID=CCOL_06440;gene=fliG;inference=ab initio prediction:Prodigal:2.60,similar to AA sequence:UniProtKB:O25119;locus_tag=CCOL_06440;product=Flagellar motor switch protein FliG;protein_id=gnl|goettingen|CCOL_06440
gene	577589	578617	+	gene=fliG;locus_tag=CCOL_06440
CDS	578625	579455	+	ID=CCOL_06450;inference=ab initio prediction:Prodigal:2.60,protein motif:CLUSTERS:PRK06669;locus_tag=CCOL_06450;product=flagellar assembly protein H;protein_id=gnl|goettingen|CCOL_06450
gene	578625	579455	+	locus_tag=CCOL_06450
CDS	579448	581325	+	ID=CCOL_06460;eC_number=2.2.1.7;gene=dxs;inference=ab initio prediction:Prodigal:2.60,similar to AA sequence:UniProtKB:Q9KGU7;locus_tag=CCOL_06460;product=1-deoxy-D-xylulose-5-phosphate synthase;protein_id=gnl|goettingen|CCOL_06460
gene	579448	581325	+	gene=dxs;locus_tag=CCOL_06460
CDS	581462	581653	+	ID=CCOL_06470;inference=ab initio prediction:Prodigal:2.60;locus_tag=CCOL_06470;product=hypothetical protein;protein_id=gnl|goettingen|CCOL_06470
gene	581462	581653	+	locus_tag=CCOL_06470
CDS	581917	583119	+	ID=CCOL_06480;inference=ab initio prediction:Prodigal:2.60;locus_tag=CCOL_06480;product=hypothetical protein;protein_id=gnl|goettingen|CCOL_06480
gene	581917	583119	+	locus_tag=CCOL_06480
CDS	583119	583826	+	ID=CCOL_06490;eC_number=2.1.1.163;gene=ubiE;inference=ab initio prediction:Prodigal:2.60,similar to AA sequence:UniProtKB:P0A887;locus_tag=CCOL_06490;product=Ubiquinone/menaquinone biosynthesis C-methyltransferase UbiE;protein_id=gnl|goettingen|CCOL_06490
gene	583119	583826	+	gene=ubiE;locus_tag=CCOL_06490
CDS	583823	585316	-	ID=CCOL_06500;inference=ab initio prediction:Prodigal:2.60,protein motif:Pfam:PF01970.10;locus_tag=CCOL_06500;product=Tripartite tricarboxylate transporter TctA family protein;protein_id=gnl|goettingen|CCOL_06500
gene	583823	585316	-	locus_tag=CCOL_06500
CDS	585500	585772	-	ID=CCOL_06510;inference=ab initio prediction:Prodigal:2.60,protein motif:Pfam:PF07331.5;locus_tag=CCOL_06510;product=Tripartite tricarboxylate transporter TctB family protein;protein_id=gnl|goettingen|CCOL_06510
gene	585500	585772	-	locus_tag=CCOL_06510
CDS	585777	586742	-	ID=CCOL_06520;inference=ab initio prediction:Prodigal:2.60,protein motif:Pfam:PF03401.8;locus_tag=CCOL_06520;product=Tripartite tricarboxylate transporter family receptor;protein_id=gnl|goettingen|CCOL_06520
gene	585777	586742	-	locus_tag=CCOL_06520
CDS	586915	588078	+	ID=CCOL_06530;eC_number=3.1.11.6;gene=xseA;inference=ab initio prediction:Prodigal:2.60,similar to AA sequence:UniProtKB:Q9PIH4;locus_tag=CCOL_06530;product=Exodeoxyribonuclease 7 large subunit;protein_id=gnl|goettingen|CCOL_06530
gene	586915	588078	+	gene=xseA;locus_tag=CCOL_06530
CDS	588088	589164	+	ID=CCOL_06540;eC_number=2.6.1.52;gene=serC;inference=ab initio prediction:Prodigal:2.60,similar to AA sequence:UniProtKB:Q9PIH3;locus_tag=CCOL_06540;product=Phosphoserine aminotransferase;protein_id=gnl|goettingen|CCOL_06540
gene	588088	589164	+	gene=serC;locus_tag=CCOL_06540
CDS	589393	590370	-	ID=CCOL_06550;eC_number=2.3.1.180;gene=fabH_1;inference=ab initio prediction:Prodigal:2.60,similar to AA sequence:UniProtKB:Q9PIH1;locus_tag=CCOL_06550;product=3-oxoacyl-[acyl-carrier-protein] synthase 3;protein_id=gnl|goettingen|CCOL_06550
gene	589393	590370	-	gene=fabH_1;locus_tag=CCOL_06550
CDS	590363	591349	-	ID=CCOL_06560;eC_number=2.3.1.-;gene=plsX;inference=ab initio prediction:Prodigal:2.60,similar to AA sequence:UniProtKB:P27247;locus_tag=CCOL_06560;product=Phosphate acyltransferase;protein_id=gnl|goettingen|CCOL_06560
gene	590363	591349	-	gene=plsX;locus_tag=CCOL_06560
CDS	591355	591501	-	ID=CCOL_06570;gene=rpmF;inference=ab initio prediction:Prodigal:2.60,similar to AA sequence:UniProtKB:P66210;locus_tag=CCOL_06570;product=50S ribosomal protein L32;protein_id=gnl|goettingen|CCOL_06570
gene	591355	591501	-	gene=rpmF;locus_tag=CCOL_06570
CDS	591525	591884	-	ID=CCOL_06580;inference=ab initio prediction:Prodigal:2.60;locus_tag=CCOL_06580;product=hypothetical protein;protein_id=gnl|goettingen|CCOL_06580
gene	591525	591884	-	locus_tag=CCOL_06580
CDS	591884	592297	-	ID=CCOL_06590;eC_number=2.7.4.6;gene=ndk;inference=ab initio prediction:Prodigal:2.60,similar to AA sequence:UniProtKB:Q9PIG7;locus_tag=CCOL_06590;product=Nucleoside diphosphate kinase;protein_id=gnl|goettingen|CCOL_06590
gene	591884	592297	-	gene=ndk;locus_tag=CCOL_06590
CDS	592398	592682	-	ID=CCOL_06600;gene=yfhL;inference=ab initio prediction:Prodigal:2.60,similar to AA sequence:UniProtKB:P52102;locus_tag=CCOL_06600;product=putative ferredoxin-like protein YfhL;protein_id=gnl|goettingen|CCOL_06600
gene	592398	592682	-	gene=yfhL;locus_tag=CCOL_06600
CDS	592938	593534	+	ID=CCOL_06610;eC_number=1.11.1.15;gene=tsaA;inference=ab initio prediction:Prodigal:2.60,similar to AA sequence:UniProtKB:P21762;locus_tag=CCOL_06610;product=putative peroxiredoxin;protein_id=gnl|goettingen|CCOL_06610
gene	592938	593534	+	gene=tsaA;locus_tag=CCOL_06610
CDS	593656	594744	+	ID=CCOL_06620;gene=flhB_1;inference=ab initio prediction:Prodigal:2.60,similar to AA sequence:UniProtKB:P40727;locus_tag=CCOL_06620;product=Flagellar biosynthetic protein FlhB;protein_id=gnl|goettingen|CCOL_06620
gene	593656	594744	+	gene=flhB_1;locus_tag=CCOL_06620
CDS	594759	595490	-	ID=CCOL_06630;gene=motB;inference=ab initio prediction:Prodigal:2.60,similar to AA sequence:UniProtKB:P56427;locus_tag=CCOL_06630;product=Motility protein B;protein_id=gnl|goettingen|CCOL_06630
gene	594759	595490	-	gene=motB;locus_tag=CCOL_06630
CDS	595493	596269	-	ID=CCOL_06640;gene=pomA;inference=ab initio prediction:Prodigal:2.60,similar to AA sequence:UniProtKB:O06873;locus_tag=CCOL_06640;product=Chemotaxis protein PomA;protein_id=gnl|goettingen|CCOL_06640
gene	595493	596269	-	gene=pomA;locus_tag=CCOL_06640
CDS	596285	598924	-	ID=CCOL_06650;eC_number=2.7.7.7;gene=polA;inference=ab initio prediction:Prodigal:2.60,similar to AA sequence:UniProtKB:P00582;locus_tag=CCOL_06650;product=DNA polymerase I;protein_id=gnl|goettingen|CCOL_06650
gene	596285	598924	-	gene=polA;locus_tag=CCOL_06650
CDS	598988	599431	-	ID=CCOL_06660;gene=yqaA;inference=ab initio prediction:Prodigal:2.60,similar to AA sequence:UniProtKB:P0ADR0;locus_tag=CCOL_06660;product=Inner membrane protein YqaA;protein_id=gnl|goettingen|CCOL_06660
gene	598988	599431	-	gene=yqaA;locus_tag=CCOL_06660
CDS	599424	600014	-	ID=CCOL_06670;inference=ab initio prediction:Prodigal:2.60;locus_tag=CCOL_06670;product=hypothetical protein;protein_id=gnl|goettingen|CCOL_06670
gene	599424	600014	-	locus_tag=CCOL_06670
CDS	600027	600704	-	ID=CCOL_06680;inference=ab initio prediction:Prodigal:2.60;locus_tag=CCOL_06680;product=hypothetical protein;protein_id=gnl|goettingen|CCOL_06680
gene	600027	600704	-	locus_tag=CCOL_06680
CDS	600812	601258	-	ID=CCOL_06690;inference=ab initio prediction:Prodigal:2.60;locus_tag=CCOL_06690;product=hypothetical protein;protein_id=gnl|goettingen|CCOL_06690
gene	600812	601258	-	locus_tag=CCOL_06690
CDS	601260	604082	-	ID=CCOL_06700;gene=uvrA;inference=ab initio prediction:Prodigal:2.60,similar to AA sequence:UniProtKB:P63383;locus_tag=CCOL_06700;product=UvrABC system protein A;protein_id=gnl|goettingen|CCOL_06700
gene	601260	604082	-	gene=uvrA;locus_tag=CCOL_06700
CDS	604170	604955	-	ID=CCOL_06710;inference=ab initio prediction:Prodigal:2.60,protein motif:Pfam:PF01925.13;locus_tag=CCOL_06710;product=Sulfite exporter TauE/SafE;protein_id=gnl|goettingen|CCOL_06710
gene	604170	604955	-	locus_tag=CCOL_06710
CDS	605339	606580	+	ID=CCOL_06720;eC_number=4.1.3.27;gene=trpE;inference=ab initio prediction:Prodigal:2.60,similar to AA sequence:UniProtKB:P20580;locus_tag=CCOL_06720;product=Anthranilate synthase component 1;protein_id=gnl|goettingen|CCOL_06720
gene	605339	606580	+	gene=trpE;locus_tag=CCOL_06720
CDS	606582	608174	+	ID=CCOL_06730;gene=trpGD;inference=ab initio prediction:Prodigal:2.60,similar to AA sequence:UniProtKB:P00905;locus_tag=CCOL_06730;product=Bifunctional protein TrpGD;protein_id=gnl|goettingen|CCOL_06730
gene	606582	608174	+	gene=trpGD;locus_tag=CCOL_06730
CDS	608161	608760	+	ID=CCOL_06740;gene=trpC_1;inference=ab initio prediction:Prodigal:2.60,similar to AA sequence:UniProtKB:P00909;locus_tag=CCOL_06740;product=Tryptophan biosynthesis protein TrpCF;protein_id=gnl|goettingen|CCOL_06740
gene	608161	608760	+	gene=trpC_1;locus_tag=CCOL_06740
CDS	608757	609935	+	ID=CCOL_06750;eC_number=4.2.1.20;gene=trpB;inference=ab initio prediction:Prodigal:2.60,similar to AA sequence:UniProtKB:Q81TL8;locus_tag=CCOL_06750;product=Tryptophan synthase beta chain;protein_id=gnl|goettingen|CCOL_06750
gene	608757	609935	+	gene=trpB;locus_tag=CCOL_06750
CDS	609928	610677	+	ID=CCOL_06760;eC_number=4.2.1.20;gene=trpA;inference=ab initio prediction:Prodigal:2.60,similar to AA sequence:UniProtKB:Q9PIF1;locus_tag=CCOL_06760;product=Tryptophan synthase alpha chain;protein_id=gnl|goettingen|CCOL_06760
gene	609928	610677	+	gene=trpA;locus_tag=CCOL_06760
CDS	610747	611169	+	ID=CCOL_06770;inference=ab initio prediction:Prodigal:2.60;locus_tag=CCOL_06770;product=hypothetical protein;protein_id=gnl|goettingen|CCOL_06770
gene	610747	611169	+	locus_tag=CCOL_06770
CDS	611169	611477	+	ID=CCOL_06780;gene=fliN_2;inference=ab initio prediction:Prodigal:2.60,similar to AA sequence:UniProtKB:P15070;locus_tag=CCOL_06780;product=Flagellar motor switch protein FliN;protein_id=gnl|goettingen|CCOL_06780
gene	611169	611477	+	gene=fliN_2;locus_tag=CCOL_06780
CDS	611477	612268	+	ID=CCOL_06790;inference=ab initio prediction:Prodigal:2.60;locus_tag=CCOL_06790;product=hypothetical protein;protein_id=gnl|goettingen|CCOL_06790
gene	611477	612268	+	locus_tag=CCOL_06790
CDS	612265	613725	-	ID=CCOL_06800;eC_number=3.6.1.40;gene=gppA;inference=ab initio prediction:Prodigal:2.60,similar to AA sequence:UniProtKB:P25552;locus_tag=CCOL_06800;product=Guanosine-5'-triphosphate%2C3'-diphosphate pyrophosphatase;protein_id=gnl|goettingen|CCOL_06800
gene	612265	613725	-	gene=gppA;locus_tag=CCOL_06800
CDS	613725	613970	-	ID=CCOL_06810;gene=fdx;inference=ab initio prediction:Prodigal:2.60,similar to AA sequence:UniProtKB:P00208;locus_tag=CCOL_06810;product=Ferredoxin;protein_id=gnl|goettingen|CCOL_06810
gene	613725	613970	-	gene=fdx;locus_tag=CCOL_06810
CDS	614085	614756	-	ID=CCOL_06820;gene=tcrA;inference=ab initio prediction:Prodigal:2.60,similar to AA sequence:UniProtKB:O07776;locus_tag=CCOL_06820;product=Transcriptional regulatory protein TcrA;protein_id=gnl|goettingen|CCOL_06820
gene	614085	614756	-	gene=tcrA;locus_tag=CCOL_06820
CDS	614835	615152	-	ID=CCOL_06830;inference=ab initio prediction:Prodigal:2.60,protein motif:Pfam:PF02152.12;locus_tag=CCOL_06830;product=Dihydroneopterin aldolase;protein_id=gnl|goettingen|CCOL_06830
gene	614835	615152	-	locus_tag=CCOL_06830
CDS	615137	615748	-	ID=CCOL_06840;eC_number=2.3.1.-;gene=plsY;inference=ab initio prediction:Prodigal:2.60,similar to AA sequence:UniProtKB:Q45064;locus_tag=CCOL_06840;product=Glycerol-3-phosphate acyltransferase;protein_id=gnl|goettingen|CCOL_06840
gene	615137	615748	-	gene=plsY;locus_tag=CCOL_06840
CDS	615927	616952	+	ID=CCOL_06850;eC_number=1.11.1.5;gene=ccpA;inference=ab initio prediction:Prodigal:2.60,similar to AA sequence:UniProtKB:P14532;locus_tag=CCOL_06850;product=Cytochrome c551 peroxidase precursor;protein_id=gnl|goettingen|CCOL_06850
gene	615927	616952	+	gene=ccpA;locus_tag=CCOL_06850
CDS	617045	618385	+	ID=CCOL_06860;eC_number=5.4.2.10;gene=glmM;inference=ab initio prediction:Prodigal:2.60,similar to AA sequence:UniProtKB:P25177;locus_tag=CCOL_06860;product=Phosphoglucosamine mutase;protein_id=gnl|goettingen|CCOL_06860
gene	617045	618385	+	gene=glmM;locus_tag=CCOL_06860
CDS	618378	618848	+	ID=CCOL_06870;eC_number=3.4.23.36;gene=lspA;inference=ab initio prediction:Prodigal:2.60,similar to AA sequence:UniProtKB:P00804;locus_tag=CCOL_06870;product=Lipoprotein signal peptidase;protein_id=gnl|goettingen|CCOL_06870
gene	618378	618848	+	gene=lspA;locus_tag=CCOL_06870
CDS	618832	619284	+	ID=CCOL_06880;inference=ab initio prediction:Prodigal:2.60;locus_tag=CCOL_06880;product=hypothetical protein;protein_id=gnl|goettingen|CCOL_06880
gene	618832	619284	+	locus_tag=CCOL_06880
CDS	619318	620628	-	ID=CCOL_06890;eC_number=1.3.99.22;gene=hemN_1;inference=ab initio prediction:Prodigal:2.60,similar to AA sequence:UniProtKB:P54304;locus_tag=CCOL_06890;product=Oxygen-independent coproporphyrinogen-III oxidase 1;protein_id=gnl|goettingen|CCOL_06890
gene	619318	620628	-	gene=hemN_1;locus_tag=CCOL_06890
CDS	620753	621004	+	ID=CCOL_06900;inference=ab initio prediction:Prodigal:2.60;locus_tag=CCOL_06900;product=hypothetical protein;protein_id=gnl|goettingen|CCOL_06900
gene	620753	621004	+	locus_tag=CCOL_06900
CDS	621033	622511	-	ID=CCOL_06910;gene=ttgC;inference=ab initio prediction:Prodigal:2.60,similar to AA sequence:UniProtKB:Q88N32;locus_tag=CCOL_06910;product=putative efflux pump outer membrane protein TtgC precursor;protein_id=gnl|goettingen|CCOL_06910
gene	621033	622511	-	gene=ttgC;locus_tag=CCOL_06910
CDS	622504	625626	-	ID=CCOL_06920;gene=bepE;inference=ab initio prediction:Prodigal:2.60,similar to AA sequence:UniProtKB:Q8G2M6;locus_tag=CCOL_06920;product=Efflux pump membrane transporter BepE;protein_id=gnl|goettingen|CCOL_06920
gene	622504	625626	-	gene=bepE;locus_tag=CCOL_06920
CDS	625626	626729	-	ID=CCOL_06930;gene=mdtE;inference=ab initio prediction:Prodigal:2.60,similar to AA sequence:UniProtKB:P37636;locus_tag=CCOL_06930;product=Multidrug resistance protein MdtE precursor;protein_id=gnl|goettingen|CCOL_06930
gene	625626	626729	-	gene=mdtE;locus_tag=CCOL_06930
CDS	626837	627472	-	ID=CCOL_06940;gene=comR;inference=ab initio prediction:Prodigal:2.60,similar to AA sequence:UniProtKB:P75952;locus_tag=CCOL_06940;product=HTH-type transcriptional repressor ComR;protein_id=gnl|goettingen|CCOL_06940
gene	626837	627472	-	gene=comR;locus_tag=CCOL_06940
CDS	627459	628835	-	ID=CCOL_06950;inference=ab initio prediction:Prodigal:2.60,protein motif:Pfam:PF11614.2;locus_tag=CCOL_06950;product=Ubp3 associated protein Bre5;protein_id=gnl|goettingen|CCOL_06950
gene	627459	628835	-	locus_tag=CCOL_06950
CDS	628981	629193	+	ID=CCOL_06960;gene=rpsU;inference=ab initio prediction:Prodigal:2.60,similar to AA sequence:UniProtKB:P66519;locus_tag=CCOL_06960;product=30S ribosomal protein S21;protein_id=gnl|goettingen|CCOL_06960
gene	628981	629193	+	gene=rpsU;locus_tag=CCOL_06960
CDS	629395	630000	+	ID=CCOL_06970;inference=ab initio prediction:Prodigal:2.60,protein motif:CLUSTERS:PRK04081;locus_tag=CCOL_06970;product=hypothetical protein;protein_id=gnl|goettingen|CCOL_06970
gene	629395	630000	+	locus_tag=CCOL_06970
CDS	630010	631179	+	ID=CCOL_06980;eC_number=6.3.1.-;gene=ygiC;inference=ab initio prediction:Prodigal:2.60,similar to AA sequence:UniProtKB:P0ADT5;locus_tag=CCOL_06980;product=Putative acid--amine ligase YgiC;protein_id=gnl|goettingen|CCOL_06980
gene	630010	631179	+	gene=ygiC;locus_tag=CCOL_06980
CDS	631182	632117	+	ID=CCOL_06990;eC_number=1.-.-.-;inference=ab initio prediction:Prodigal:2.60,similar to AA sequence:UniProtKB:P45250;locus_tag=CCOL_06990;product=Putative 2-hydroxyacid dehydrogenase;protein_id=gnl|goettingen|CCOL_06990
gene	631182	632117	+	locus_tag=CCOL_06990
CDS	632107	632598	+	ID=CCOL_07000;inference=ab initio prediction:Prodigal:2.60,protein motif:CLUSTERS:PRK05412;locus_tag=CCOL_07000;product=putative nucleotide-binding protein;protein_id=gnl|goettingen|CCOL_07000
gene	632107	632598	+	locus_tag=CCOL_07000
CDS	632851	633090	+	ID=CCOL_07010;inference=ab initio prediction:Prodigal:2.60;locus_tag=CCOL_07010;product=hypothetical protein;protein_id=gnl|goettingen|CCOL_07010
gene	632851	633090	+	locus_tag=CCOL_07010
CDS	633087	633908	+	ID=CCOL_07020;inference=ab initio prediction:Prodigal:2.60;locus_tag=CCOL_07020;product=hypothetical protein;protein_id=gnl|goettingen|CCOL_07020
gene	633087	633908	+	locus_tag=CCOL_07020
CDS	633910	635622	+	ID=CCOL_07030;eC_number=3.4.24.-;gene=ftsH_1;inference=ab initio prediction:Prodigal:2.60,similar to AA sequence:UniProtKB:P71408;locus_tag=CCOL_07030;product=ATP-dependent zinc metalloprotease FtsH;protein_id=gnl|goettingen|CCOL_07030
gene	633910	635622	+	gene=ftsH_1;locus_tag=CCOL_07030
CDS	635619	636167	-	ID=CCOL_07040;gene=yedZ;inference=ab initio prediction:Prodigal:2.60,protein motif:HAMAP:MF_01207;locus_tag=CCOL_07040;product=Sulfoxide reductase heme-binding subunit YedZ;protein_id=gnl|goettingen|CCOL_07040
gene	635619	636167	-	gene=yedZ;locus_tag=CCOL_07040
CDS	636167	637060	-	ID=CCOL_07050;eC_number=1.8.-.-;gene=yedY;inference=ab initio prediction:Prodigal:2.60,similar to AA sequence:UniProtKB:P76342;locus_tag=CCOL_07050;product=Sulfoxide reductase catalytic subunit YedY precursor;protein_id=gnl|goettingen|CCOL_07050
gene	636167	637060	-	gene=yedY;locus_tag=CCOL_07050
CDS	637122	637901	-	ID=CCOL_07060;inference=ab initio prediction:Prodigal:2.60;locus_tag=CCOL_07060;product=hypothetical protein;protein_id=gnl|goettingen|CCOL_07060
gene	637122	637901	-	locus_tag=CCOL_07060
CDS	637898	638737	-	ID=CCOL_07070;eC_number=4.1.1.23;gene=pyrF;inference=ab initio prediction:Prodigal:2.60,similar to AA sequence:UniProtKB:Q9PIC1;locus_tag=CCOL_07070;product=Orotidine 5'-phosphate decarboxylase;protein_id=gnl|goettingen|CCOL_07070
gene	637898	638737	-	gene=pyrF;locus_tag=CCOL_07070
CDS	638734	639132	-	ID=CCOL_07080;inference=ab initio prediction:Prodigal:2.60,similar to AA sequence:UniProtKB:P95020;locus_tag=CCOL_07080;note=N utilization substance protein B homolog;product=hypothetical protein;protein_id=gnl|goettingen|CCOL_07080
gene	638734	639132	-	locus_tag=CCOL_07080
CDS	639132	639596	-	ID=CCOL_07090;eC_number=2.5.1.78;gene=ribH;inference=ab initio prediction:Prodigal:2.60,similar to AA sequence:UniProtKB:O66529;locus_tag=CCOL_07090;product=6%2C7-dimethyl-8-ribityllumazine synthase;protein_id=gnl|goettingen|CCOL_07090
gene	639132	639596	-	gene=ribH;locus_tag=CCOL_07090
CDS	639598	640410	-	ID=CCOL_07100;eC_number=2.5.1.55;gene=kdsA;inference=ab initio prediction:Prodigal:2.60,similar to AA sequence:UniProtKB:O66496;locus_tag=CCOL_07100;product=2-dehydro-3-deoxyphosphooctonate aldolase;protein_id=gnl|goettingen|CCOL_07100
gene	639598	640410	-	gene=kdsA;locus_tag=CCOL_07100
CDS	640407	641339	-	ID=CCOL_07110;inference=ab initio prediction:Prodigal:2.60,protein motif:Pfam:PF00892.14;locus_tag=CCOL_07110;product=EamA-like transporter family protein;protein_id=gnl|goettingen|CCOL_07110
gene	640407	641339	-	locus_tag=CCOL_07110
CDS	641455	642837	+	ID=CCOL_07120;gene=der;inference=ab initio prediction:Prodigal:2.60,similar to AA sequence:UniProtKB:P50743;locus_tag=CCOL_07120;product=GTPase Der;protein_id=gnl|goettingen|CCOL_07120
gene	641455	642837	+	gene=der;locus_tag=CCOL_07120
CDS	642824	643321	+	ID=CCOL_07130;eC_number=2.7.1.71;gene=aroK;inference=ab initio prediction:Prodigal:2.60,similar to AA sequence:UniProtKB:P56073;locus_tag=CCOL_07130;product=Shikimate kinase;protein_id=gnl|goettingen|CCOL_07130
gene	642824	643321	+	gene=aroK;locus_tag=CCOL_07130
CDS	643318	644277	+	ID=CCOL_07140;eC_number=6.1.1.2;gene=trpS;inference=ab initio prediction:Prodigal:2.60,similar to AA sequence:UniProtKB:Q9PIB4;locus_tag=CCOL_07140;product=Tryptophan--tRNA ligase;protein_id=gnl|goettingen|CCOL_07140
gene	643318	644277	+	gene=trpS;locus_tag=CCOL_07140
CDS	644287	645522	+	ID=CCOL_07150;eC_number=6.1.1.11;gene=serS;inference=ab initio prediction:Prodigal:2.60,similar to AA sequence:UniProtKB:Q3KA84;locus_tag=CCOL_07150;product=Serine--tRNA ligase;protein_id=gnl|goettingen|CCOL_07150
gene	644287	645522	+	gene=serS;locus_tag=CCOL_07150
CDS	645532	647994	+	ID=CCOL_07160;inference=ab initio prediction:Prodigal:2.60,protein motif:Pfam:PF00515.22;locus_tag=CCOL_07160;product=Tetratricopeptide repeat protein;protein_id=gnl|goettingen|CCOL_07160
gene	645532	647994	+	locus_tag=CCOL_07160
CDS	648022	648648	-	ID=CCOL_07170;inference=ab initio prediction:Prodigal:2.60;locus_tag=CCOL_07170;product=hypothetical protein;protein_id=gnl|goettingen|CCOL_07170
gene	648022	648648	-	locus_tag=CCOL_07170
CDS	648740	649456	-	ID=CCOL_07180;eC_number=2.7.1.40;gene=pyk_1;inference=ab initio prediction:Prodigal:2.60,similar to AA sequence:UniProtKB:Q7A559;locus_tag=CCOL_07180;product=Pyruvate kinase;protein_id=gnl|goettingen|CCOL_07180
gene	648740	649456	-	gene=pyk_1;locus_tag=CCOL_07180
CDS	649735	650181	-	ID=CCOL_07190;eC_number=2.7.1.40;gene=pyk_2;inference=ab initio prediction:Prodigal:2.60,similar to AA sequence:UniProtKB:Q6GG09;locus_tag=CCOL_07190;product=Pyruvate kinase;protein_id=gnl|goettingen|CCOL_07190
gene	649735	650181	-	gene=pyk_2;locus_tag=CCOL_07190
CDS	650230	651576	-	ID=CCOL_07200;eC_number=1.1.5.4;gene=mqo;inference=ab initio prediction:Prodigal:2.60,similar to AA sequence:UniProtKB:O24913;locus_tag=CCOL_07200;product=Malate:quinone oxidoreductase;protein_id=gnl|goettingen|CCOL_07200
gene	650230	651576	-	gene=mqo;locus_tag=CCOL_07200
CDS	651703	652332	-	ID=CCOL_07210;eC_number=2.7.1.33;gene=coaX;inference=ab initio prediction:Prodigal:2.60,similar to AA sequence:UniProtKB:Q0PBB6;locus_tag=CCOL_07210;product=Type III pantothenate kinase;protein_id=gnl|goettingen|CCOL_07210
gene	651703	652332	-	gene=coaX;locus_tag=CCOL_07210
CDS	652319	652606	-	ID=CCOL_07220;inference=ab initio prediction:Prodigal:2.60;locus_tag=CCOL_07220;product=hypothetical protein;protein_id=gnl|goettingen|CCOL_07220
gene	652319	652606	-	locus_tag=CCOL_07220
CDS	652603	653601	-	ID=CCOL_07230;gene=pgbB;inference=ab initio prediction:Prodigal:2.60,similar to AA sequence:UniProtKB:O25534;locus_tag=CCOL_07230;product=Plasminogen-binding protein PgbB;protein_id=gnl|goettingen|CCOL_07230
gene	652603	653601	-	gene=pgbB;locus_tag=CCOL_07230
CDS	653598	654176	-	ID=CCOL_07240;inference=ab initio prediction:Prodigal:2.60;locus_tag=CCOL_07240;product=hypothetical protein;protein_id=gnl|goettingen|CCOL_07240
gene	653598	654176	-	locus_tag=CCOL_07240
CDS	654308	654595	+	ID=CCOL_07250;eC_number=6.3.5.-;gene=gatC;inference=ab initio prediction:Prodigal:2.60,similar to AA sequence:UniProtKB:O67904;locus_tag=CCOL_07250;product=Glutamyl-tRNA(Gln) amidotransferase subunit C;protein_id=gnl|goettingen|CCOL_07250
gene	654308	654595	+	gene=gatC;locus_tag=CCOL_07250
CDS	654676	655236	+	ID=CCOL_07260;inference=ab initio prediction:Prodigal:2.60,protein motif:CLUSTERS:PRK10845;locus_tag=CCOL_07260;product=colicin V production protein;protein_id=gnl|goettingen|CCOL_07260
gene	654676	655236	+	locus_tag=CCOL_07260
CDS	655240	655710	+	ID=CCOL_07270;gene=fur;inference=ab initio prediction:Prodigal:2.60,similar to AA sequence:UniProtKB:P0C631;locus_tag=CCOL_07270;product=Ferric uptake regulation protein;protein_id=gnl|goettingen|CCOL_07270
gene	655240	655710	+	gene=fur;locus_tag=CCOL_07270
CDS	655710	657218	+	ID=CCOL_07280;eC_number=6.1.1.6;gene=lysS;inference=ab initio prediction:Prodigal:2.60,similar to AA sequence:UniProtKB:P0A8N3;locus_tag=CCOL_07280;product=Lysine--tRNA ligase;protein_id=gnl|goettingen|CCOL_07280
gene	655710	657218	+	gene=lysS;locus_tag=CCOL_07280
CDS	657215	658459	+	ID=CCOL_07290;eC_number=2.1.2.1;gene=glyA;inference=ab initio prediction:Prodigal:2.60,similar to AA sequence:UniProtKB:P24531;locus_tag=CCOL_07290;product=Serine hydroxymethyltransferase;protein_id=gnl|goettingen|CCOL_07290
gene	657215	658459	+	gene=glyA;locus_tag=CCOL_07290
CDS	658456	659001	+	ID=CCOL_07300;inference=ab initio prediction:Prodigal:2.60;locus_tag=CCOL_07300;product=hypothetical protein;protein_id=gnl|goettingen|CCOL_07300
gene	658456	659001	+	locus_tag=CCOL_07300
CDS	659014	659841	+	ID=CCOL_07310;inference=ab initio prediction:Prodigal:2.60,protein motif:CLUSTERS:PRK11633;locus_tag=CCOL_07310;product=cell division protein DedD;protein_id=gnl|goettingen|CCOL_07310
gene	659014	659841	+	locus_tag=CCOL_07310
CDS	659838	660629	+	ID=CCOL_07320;eC_number=1.1.1.25;gene=aroE;inference=ab initio prediction:Prodigal:2.60,similar to AA sequence:UniProtKB:P56119;locus_tag=CCOL_07320;product=Shikimate dehydrogenase;protein_id=gnl|goettingen|CCOL_07320
gene	659838	660629	+	gene=aroE;locus_tag=CCOL_07320
CDS	660702	661607	-	ID=CCOL_07330;inference=ab initio prediction:Prodigal:2.60;locus_tag=CCOL_07330;product=hypothetical protein;protein_id=gnl|goettingen|CCOL_07330
gene	660702	661607	-	locus_tag=CCOL_07330
CDS	661698	662513	+	ID=CCOL_07340;eC_number=2.4.99.-;gene=lgt;inference=ab initio prediction:Prodigal:2.60,similar to AA sequence:UniProtKB:P60955;locus_tag=CCOL_07340;product=Prolipoprotein diacylglyceryl transferase;protein_id=gnl|goettingen|CCOL_07340
gene	661698	662513	+	gene=lgt;locus_tag=CCOL_07340
CDS	662581	663366	+	ID=CCOL_07350;gene=frdC;inference=ab initio prediction:Prodigal:2.60,similar to AA sequence:UniProtKB:P17413;locus_tag=CCOL_07350;product=Fumarate reductase cytochrome b subunit;protein_id=gnl|goettingen|CCOL_07350
gene	662581	663366	+	gene=frdC;locus_tag=CCOL_07350
CDS	663350	665341	+	ID=CCOL_07360;eC_number=1.3.5.4;gene=frdA;inference=ab initio prediction:Prodigal:2.60,similar to AA sequence:UniProtKB:P17412;locus_tag=CCOL_07360;product=Fumarate reductase flavoprotein subunit;protein_id=gnl|goettingen|CCOL_07360
gene	663350	665341	+	gene=frdA;locus_tag=CCOL_07360
CDS	665334	666059	+	ID=CCOL_07370;eC_number=1.3.99.1;gene=frdB;inference=ab initio prediction:Prodigal:2.60,similar to AA sequence:UniProtKB:P17596;locus_tag=CCOL_07370;product=Fumarate reductase iron-sulfur subunit;protein_id=gnl|goettingen|CCOL_07370
gene	665334	666059	+	gene=frdB;locus_tag=CCOL_07370
CDS	666087	668273	+	ID=CCOL_07380;eC_number=3.6.5.5;inference=ab initio prediction:Prodigal:2.60,similar to AA sequence:UniProtKB:B2IZD3;locus_tag=CCOL_07380;product=Bacterial dynamin-like protein;protein_id=gnl|goettingen|CCOL_07380
gene	666087	668273	+	locus_tag=CCOL_07380
CDS	668263	670095	+	ID=CCOL_07390;eC_number=3.6.5.5;inference=ab initio prediction:Prodigal:2.60,similar to AA sequence:UniProtKB:B2IZD3;locus_tag=CCOL_07390;product=Bacterial dynamin-like protein;protein_id=gnl|goettingen|CCOL_07390
gene	668263	670095	+	locus_tag=CCOL_07390
CDS	670092	670796	+	ID=CCOL_07400;eC_number=3.5.2.6;gene=hcpC;inference=ab initio prediction:Prodigal:2.60,similar to AA sequence:UniProtKB:O25728;locus_tag=CCOL_07400;product=Putative beta-lactamase HcpC precursor;protein_id=gnl|goettingen|CCOL_07400
gene	670092	670796	+	gene=hcpC;locus_tag=CCOL_07400
CDS	670815	671495	-	ID=CCOL_07410;inference=ab initio prediction:Prodigal:2.60,protein motif:Pfam:PF12118.2;locus_tag=CCOL_07410;product=SprA-related family protein;protein_id=gnl|goettingen|CCOL_07410
gene	670815	671495	-	locus_tag=CCOL_07410
CDS	671605	671967	+	ID=CCOL_07420;inference=ab initio prediction:Prodigal:2.60;locus_tag=CCOL_07420;product=hypothetical protein;protein_id=gnl|goettingen|CCOL_07420
gene	671605	671967	+	locus_tag=CCOL_07420
CDS	672042	672614	+	ID=CCOL_07430;gene=yceI;inference=ab initio prediction:Prodigal:2.60,protein motif:HAMAP:MF_00780;locus_tag=CCOL_07430;product=Protein YceI;protein_id=gnl|goettingen|CCOL_07430
gene	672042	672614	+	gene=yceI;locus_tag=CCOL_07430
CDS	672619	673575	-	ID=CCOL_07440;inference=ab initio prediction:Prodigal:2.60;locus_tag=CCOL_07440;product=hypothetical protein;protein_id=gnl|goettingen|CCOL_07440
gene	672619	673575	-	locus_tag=CCOL_07440
CDS	673636	673845	-	ID=CCOL_07450;inference=ab initio prediction:Prodigal:2.60;locus_tag=CCOL_07450;product=hypothetical protein;protein_id=gnl|goettingen|CCOL_07450
gene	673636	673845	-	locus_tag=CCOL_07450
CDS	674012	674434	+	ID=CCOL_07460;inference=ab initio prediction:Prodigal:2.60;locus_tag=CCOL_07460;product=hypothetical protein;protein_id=gnl|goettingen|CCOL_07460
gene	674012	674434	+	locus_tag=CCOL_07460
CDS	674686	675039	+	ID=CCOL_07470;inference=ab initio prediction:Prodigal:2.60;locus_tag=CCOL_07470;product=hypothetical protein;protein_id=gnl|goettingen|CCOL_07470
gene	674686	675039	+	locus_tag=CCOL_07470
CDS	675089	675295	+	ID=CCOL_07480;inference=ab initio prediction:Prodigal:2.60;locus_tag=CCOL_07480;product=hypothetical protein;protein_id=gnl|goettingen|CCOL_07480
gene	675089	675295	+	locus_tag=CCOL_07480
CDS	675258	675557	+	ID=CCOL_07490;inference=ab initio prediction:Prodigal:2.60;locus_tag=CCOL_07490;product=hypothetical protein;protein_id=gnl|goettingen|CCOL_07490
gene	675258	675557	+	locus_tag=CCOL_07490
CDS	675635	677212	+	ID=CCOL_07500;gene=yheS;inference=ab initio prediction:Prodigal:2.60,similar to AA sequence:UniProtKB:P63389;locus_tag=CCOL_07500;product=putative ABC transporter ATP-binding protein YheS;protein_id=gnl|goettingen|CCOL_07500
gene	675635	677212	+	gene=yheS;locus_tag=CCOL_07500
CDS	677205	677537	+	ID=CCOL_07510;inference=ab initio prediction:Prodigal:2.60;locus_tag=CCOL_07510;product=hypothetical protein;protein_id=gnl|goettingen|CCOL_07510
gene	677205	677537	+	locus_tag=CCOL_07510
CDS	677588	677965	+	ID=CCOL_07520;inference=ab initio prediction:Prodigal:2.60;locus_tag=CCOL_07520;product=hypothetical protein;protein_id=gnl|goettingen|CCOL_07520
gene	677588	677965	+	locus_tag=CCOL_07520
CDS	677997	678581	-	ID=CCOL_07530;gene=yigZ;inference=ab initio prediction:Prodigal:2.60,similar to AA sequence:UniProtKB:P27862;locus_tag=CCOL_07530;product=IMPACT family member YigZ;protein_id=gnl|goettingen|CCOL_07530
gene	677997	678581	-	gene=yigZ;locus_tag=CCOL_07530
CDS	678862	679074	+	ID=CCOL_07540;inference=ab initio prediction:Prodigal:2.60;locus_tag=CCOL_07540;product=hypothetical protein;protein_id=gnl|goettingen|CCOL_07540
gene	678862	679074	+	locus_tag=CCOL_07540
CDS	679014	679397	+	ID=CCOL_07550;eC_number=2.4.2.43;gene=arnT;inference=ab initio prediction:Prodigal:2.60,protein motif:HAMAP:MF_01165;locus_tag=CCOL_07550;product=Undecaprenyl phosphate-alpha-4-amino-4-deoxy-L-arabinose arabinosyl transferase;protein_id=gnl|goettingen|CCOL_07550
gene	679014	679397	+	gene=arnT;locus_tag=CCOL_07550
CDS	679394	680083	+	ID=CCOL_07560;inference=ab initio prediction:Prodigal:2.60;locus_tag=CCOL_07560;product=hypothetical protein;protein_id=gnl|goettingen|CCOL_07560
gene	679394	680083	+	locus_tag=CCOL_07560
CDS	680052	680819	+	ID=CCOL_07570;inference=ab initio prediction:Prodigal:2.60;locus_tag=CCOL_07570;product=hypothetical protein;protein_id=gnl|goettingen|CCOL_07570
gene	680052	680819	+	locus_tag=CCOL_07570
CDS	680886	682523	+	ID=CCOL_07580;gene=mcp4_2;inference=ab initio prediction:Prodigal:2.60,similar to AA sequence:UniProtKB:Q9X1E2;locus_tag=CCOL_07580;product=Methyl-accepting chemotaxis protein 4;protein_id=gnl|goettingen|CCOL_07580
gene	680886	682523	+	gene=mcp4_2;locus_tag=CCOL_07580
rRNA	683010	684510	+	ID=CCOL_07590;inference=COORDINATES:profile:RNAmmer:1.2;locus_tag=CCOL_07590;product=16S ribosomal RNA
gene	683010	684510	+	locus_tag=CCOL_07590
tRNA	684616	684691	+	ID=CCOL_07600;inference=COORDINATES:profile:Aragorn:1.2;locus_tag=CCOL_07600;product=tRNA-Ala(tgc)
gene	684616	684691	+	locus_tag=CCOL_07600
tRNA	684700	684776	+	ID=CCOL_07610;inference=COORDINATES:profile:Aragorn:1.2;locus_tag=CCOL_07610;product=tRNA-Ile(gat)
gene	684700	684776	+	locus_tag=CCOL_07610
rRNA	685475	688528	+	ID=CCOL_07620;inference=COORDINATES:profile:RNAmmer:1.2;locus_tag=CCOL_07620;product=23S ribosomal RNA
gene	685475	688528	+	locus_tag=CCOL_07620
rRNA	688866	688980	+	ID=CCOL_07630;inference=COORDINATES:profile:RNAmmer:1.2;locus_tag=CCOL_07630;product=5S ribosomal RNA
gene	688866	688980	+	locus_tag=CCOL_07630
CDS	689590	689892	+	ID=CCOL_07640;inference=ab initio prediction:Prodigal:2.60;locus_tag=CCOL_07640;product=hypothetical protein;protein_id=gnl|goettingen|CCOL_07640
gene	689590	689892	+	locus_tag=CCOL_07640
CDS	689971	691179	-	ID=CCOL_07650;eC_number=6.3.2.9;gene=murD;inference=ab initio prediction:Prodigal:2.60,similar to AA sequence:UniProtKB:Q8E186;locus_tag=CCOL_07650;product=UDP-N-acetylmuramoylalanine--D-glutamate ligase;protein_id=gnl|goettingen|CCOL_07650
gene	689971	691179	-	gene=murD;locus_tag=CCOL_07650
CDS	691179	692240	-	ID=CCOL_07660;eC_number=2.7.8.13;gene=mraY;inference=ab initio prediction:Prodigal:2.60,similar to AA sequence:UniProtKB:P0A6W3;locus_tag=CCOL_07660;product=Phospho-N-acetylmuramoyl-pentapeptide-transferase;protein_id=gnl|goettingen|CCOL_07660
gene	691179	692240	-	gene=mraY;locus_tag=CCOL_07660
CDS	692320	693798	+	ID=CCOL_07670;eC_number=5.4.2.12;gene=gpmI;inference=ab initio prediction:Prodigal:2.60,similar to AA sequence:UniProtKB:Q9PI71;locus_tag=CCOL_07670;product=2%2C3-bisphosphoglycerate-independent phosphoglycerate mutase;protein_id=gnl|goettingen|CCOL_07670
gene	692320	693798	+	gene=gpmI;locus_tag=CCOL_07670
CDS	693863	694606	+	ID=CCOL_07680;eC_number=1.1.1.100;gene=fabG;inference=ab initio prediction:Prodigal:2.60,similar to AA sequence:UniProtKB:P99093;locus_tag=CCOL_07680;product=3-oxoacyl-[acyl-carrier-protein] reductase FabG;protein_id=gnl|goettingen|CCOL_07680
gene	693863	694606	+	gene=fabG;locus_tag=CCOL_07680
CDS	694616	695023	+	ID=CCOL_07690;inference=ab initio prediction:Prodigal:2.60,protein motif:Pfam:PF01243.14;locus_tag=CCOL_07690;product=Pyridoxamine 5'-phosphate oxidase;protein_id=gnl|goettingen|CCOL_07690
gene	694616	695023	+	locus_tag=CCOL_07690
CDS	695043	695708	-	ID=CCOL_07700;eC_number=3.5.99.2;gene=tenA;inference=ab initio prediction:Prodigal:2.60,similar to AA sequence:UniProtKB:P25052;locus_tag=CCOL_07700;product=Thiaminase-2;protein_id=gnl|goettingen|CCOL_07700
gene	695043	695708	-	gene=tenA;locus_tag=CCOL_07700
CDS	695822	696055	+	ID=CCOL_07710;gene=acpP_1;inference=ab initio prediction:Prodigal:2.60,similar to AA sequence:UniProtKB:O67611;locus_tag=CCOL_07710;product=Acyl carrier protein;protein_id=gnl|goettingen|CCOL_07710
gene	695822	696055	+	gene=acpP_1;locus_tag=CCOL_07710
CDS	696089	697303	+	ID=CCOL_07720;eC_number=2.3.1.179;gene=fabF;inference=ab initio prediction:Prodigal:2.60,similar to AA sequence:UniProtKB:Q83E37;locus_tag=CCOL_07720;product=3-oxoacyl-[acyl-carrier-protein] synthase 2;protein_id=gnl|goettingen|CCOL_07720
gene	696089	697303	+	gene=fabF;locus_tag=CCOL_07720
CDS	697305	697448	+	ID=CCOL_07730;inference=ab initio prediction:Prodigal:2.60;locus_tag=CCOL_07730;product=hypothetical protein;protein_id=gnl|goettingen|CCOL_07730
gene	697305	697448	+	locus_tag=CCOL_07730
CDS	697463	698242	+	ID=CCOL_07740;eC_number=6.4.1.2;gene=accA;inference=ab initio prediction:Prodigal:2.60,similar to AA sequence:UniProtKB:P0ABD5;locus_tag=CCOL_07740;product=Acetyl-coenzyme A carboxylase carboxyl transferase subunit alpha;protein_id=gnl|goettingen|CCOL_07740
gene	697463	698242	+	gene=accA;locus_tag=CCOL_07740
CDS	698704	700002	+	ID=CCOL_07750;inference=ab initio prediction:Prodigal:2.60,protein motif:Pfam:PF07158.5;locus_tag=CCOL_07750;note=Dicarboxylate carrier protein MatC N-terminus;product=hypothetical protein;protein_id=gnl|goettingen|CCOL_07750
gene	698704	700002	+	locus_tag=CCOL_07750
CDS	700013	700843	+	ID=CCOL_07760;inference=ab initio prediction:Prodigal:2.60;locus_tag=CCOL_07760;product=hypothetical protein;protein_id=gnl|goettingen|CCOL_07760
gene	700013	700843	+	locus_tag=CCOL_07760
CDS	700856	702028	+	ID=CCOL_07770;eC_number=2.8.3.16;gene=frc;inference=ab initio prediction:Prodigal:2.60,similar to AA sequence:UniProtKB:O06644;locus_tag=CCOL_07770;product=Formyl-coenzyme A transferase;protein_id=gnl|goettingen|CCOL_07770
gene	700856	702028	+	gene=frc;locus_tag=CCOL_07770
CDS	702038	702871	+	ID=CCOL_07780;eC_number=4.1.-.-;gene=citE;inference=ab initio prediction:Prodigal:2.60,similar to AA sequence:UniProtKB:O06162;locus_tag=CCOL_07780;product=Citrate lyase subunit beta-like protein;protein_id=gnl|goettingen|CCOL_07780
gene	702038	702871	+	gene=citE;locus_tag=CCOL_07780
CDS	703113	705176	+	ID=CCOL_07790;gene=cirA_2;inference=ab initio prediction:Prodigal:2.60,similar to AA sequence:UniProtKB:P17315;locus_tag=CCOL_07790;product=Colicin I receptor precursor;protein_id=gnl|goettingen|CCOL_07790
gene	703113	705176	+	gene=cirA_2;locus_tag=CCOL_07790
CDS	705252	705845	+	ID=CCOL_07800;eC_number=3.6.1.-;gene=nudK;inference=ab initio prediction:Prodigal:2.60,similar to AA sequence:UniProtKB:P37128;locus_tag=CCOL_07800;product=GDP-mannose pyrophosphatase NudK;protein_id=gnl|goettingen|CCOL_07800
gene	705252	705845	+	gene=nudK;locus_tag=CCOL_07800
CDS	705866	706960	-	ID=CCOL_07810;gene=mcp4_3;inference=ab initio prediction:Prodigal:2.60,similar to AA sequence:UniProtKB:Q9X1E2;locus_tag=CCOL_07810;product=Methyl-accepting chemotaxis protein 4;protein_id=gnl|goettingen|CCOL_07810
gene	705866	706960	-	gene=mcp4_3;locus_tag=CCOL_07810
CDS	706972	707187	-	ID=CCOL_07820;inference=ab initio prediction:Prodigal:2.60,protein motif:CLUSTERS:PRK11415;locus_tag=CCOL_07820;product=hypothetical protein;protein_id=gnl|goettingen|CCOL_07820
gene	706972	707187	-	locus_tag=CCOL_07820
CDS	707384	707578	-	ID=CCOL_07830;gene=rpmB;inference=ab initio prediction:Prodigal:2.60,similar to AA sequence:UniProtKB:Q9WY96;locus_tag=CCOL_07830;product=50S ribosomal protein L28;protein_id=gnl|goettingen|CCOL_07830
gene	707384	707578	-	gene=rpmB;locus_tag=CCOL_07830
CDS	707716	708363	+	ID=CCOL_07840;eC_number=5.1.3.1;gene=rpe;inference=ab initio prediction:Prodigal:2.60,similar to AA sequence:UniProtKB:P74061;locus_tag=CCOL_07840;product=Ribulose-phosphate 3-epimerase;protein_id=gnl|goettingen|CCOL_07840
gene	707716	708363	+	gene=rpe;locus_tag=CCOL_07840
CDS	708360	709121	+	ID=CCOL_07850;eC_number=2.7.7.7;gene=polC;inference=ab initio prediction:Prodigal:2.60,similar to AA sequence:UniProtKB:P63982;locus_tag=CCOL_07850;product=DNA polymerase III PolC-type;protein_id=gnl|goettingen|CCOL_07850
gene	708360	709121	+	gene=polC;locus_tag=CCOL_07850
CDS	709293	710585	+	ID=CCOL_07860;eC_number=4.1.99.17;gene=thiC;inference=ab initio prediction:Prodigal:2.60,similar to AA sequence:UniProtKB:P45740;locus_tag=CCOL_07860;product=Phosphomethylpyrimidine synthase;protein_id=gnl|goettingen|CCOL_07860
gene	709293	710585	+	gene=thiC;locus_tag=CCOL_07860
CDS	710577	711095	-	ID=CCOL_07870;inference=ab initio prediction:Prodigal:2.60;locus_tag=CCOL_07870;product=hypothetical protein;protein_id=gnl|goettingen|CCOL_07870
gene	710577	711095	-	locus_tag=CCOL_07870
CDS	711092	711616	-	ID=CCOL_07880;inference=ab initio prediction:Prodigal:2.60;locus_tag=CCOL_07880;product=hypothetical protein;protein_id=gnl|goettingen|CCOL_07880
gene	711092	711616	-	locus_tag=CCOL_07880
CDS	711613	712599	-	ID=CCOL_07890;inference=ab initio prediction:Prodigal:2.60;locus_tag=CCOL_07890;product=hypothetical protein;protein_id=gnl|goettingen|CCOL_07890
gene	711613	712599	-	locus_tag=CCOL_07890
CDS	712608	713231	-	ID=CCOL_07900;inference=ab initio prediction:Prodigal:2.60;locus_tag=CCOL_07900;product=hypothetical protein;protein_id=gnl|goettingen|CCOL_07900
gene	712608	713231	-	locus_tag=CCOL_07900
CDS	713215	714516	-	ID=CCOL_07910;eC_number=2.-.-.-;gene=miaB;inference=ab initio prediction:Prodigal:2.60,similar to AA sequence:UniProtKB:O31778;locus_tag=CCOL_07910;product=(Dimethylallyl)adenosine tRNA methylthiotransferase MiaB;protein_id=gnl|goettingen|CCOL_07910
gene	713215	714516	-	gene=miaB;locus_tag=CCOL_07910
CDS	714513	714755	-	ID=CCOL_07920;inference=ab initio prediction:Prodigal:2.60;locus_tag=CCOL_07920;product=hypothetical protein;protein_id=gnl|goettingen|CCOL_07920
gene	714513	714755	-	locus_tag=CCOL_07920
CDS	714880	715968	+	ID=CCOL_07930;inference=ab initio prediction:Prodigal:2.60,similar to AA sequence:UniProtKB:Q83BS0;locus_tag=CCOL_07930;note=Transcription termination/antitermination protein NusA;product=hypothetical protein;protein_id=gnl|goettingen|CCOL_07930
gene	714880	715968	+	locus_tag=CCOL_07930
CDS	715995	717182	-	ID=CCOL_07940;inference=ab initio prediction:Prodigal:2.60,protein motif:CLUSTERS:PRK10489;locus_tag=CCOL_07940;product=enterobactin exporter EntS;protein_id=gnl|goettingen|CCOL_07940
gene	715995	717182	-	locus_tag=CCOL_07940
CDS	717254	718300	+	ID=CCOL_07950;eC_number=2.5.1.-;gene=mqnE_1;inference=ab initio prediction:Prodigal:2.60,similar to AA sequence:UniProtKB:Q5SK48;locus_tag=CCOL_07950;product=Aminodeoxyfutalosine synthase;protein_id=gnl|goettingen|CCOL_07950
gene	717254	718300	+	gene=mqnE_1;locus_tag=CCOL_07950
CDS	718300	719520	+	ID=CCOL_07960;inference=ab initio prediction:Prodigal:2.60,protein motif:Pfam:PF05193.15;locus_tag=CCOL_07960;product=Peptidase M16 inactive domain protein;protein_id=gnl|goettingen|CCOL_07960
gene	718300	719520	+	locus_tag=CCOL_07960
CDS	719697	721322	+	ID=CCOL_07970;eC_number=3.6.4.12;gene=recG;inference=ab initio prediction:Prodigal:2.60,similar to AA sequence:UniProtKB:P64325;locus_tag=CCOL_07970;product=ATP-dependent DNA helicase RecG;protein_id=gnl|goettingen|CCOL_07970
gene	719697	721322	+	gene=recG;locus_tag=CCOL_07970
CDS	721325	721711	-	ID=CCOL_07980;gene=ctb;inference=ab initio prediction:Prodigal:2.60,similar to AA sequence:UniProtKB:Q0PB48;locus_tag=CCOL_07980;product=Group 3 truncated hemoglobin ctb;protein_id=gnl|goettingen|CCOL_07980
gene	721325	721711	-	gene=ctb;locus_tag=CCOL_07980
CDS	721793	722389	+	ID=CCOL_07990;gene=crp;inference=ab initio prediction:Prodigal:2.60,similar to AA sequence:UniProtKB:P0A2T6;locus_tag=CCOL_07990;product=cAMP-activated global transcriptional regulator CRP;protein_id=gnl|goettingen|CCOL_07990
gene	721793	722389	+	gene=crp;locus_tag=CCOL_07990
CDS	722400	723101	+	ID=CCOL_08000;gene=yecS;inference=ab initio prediction:Prodigal:2.60,similar to AA sequence:UniProtKB:P0AFT2;locus_tag=CCOL_08000;product=Inner membrane amino-acid ABC transporter permease protein YecS;protein_id=gnl|goettingen|CCOL_08000
gene	722400	723101	+	gene=yecS;locus_tag=CCOL_08000
CDS	723094	723750	+	ID=CCOL_08010;gene=glnP_1;inference=ab initio prediction:Prodigal:2.60,similar to AA sequence:UniProtKB:O34606;locus_tag=CCOL_08010;product=putative glutamine ABC transporter permease protein GlnP;protein_id=gnl|goettingen|CCOL_08010
gene	723094	723750	+	gene=glnP_1;locus_tag=CCOL_08010
CDS	723752	724489	+	ID=CCOL_08020;eC_number=3.6.3.-;gene=glnQ_1;inference=ab initio prediction:Prodigal:2.60,similar to AA sequence:UniProtKB:O34677;locus_tag=CCOL_08020;product=Glutamine transport ATP-binding protein GlnQ;protein_id=gnl|goettingen|CCOL_08020
gene	723752	724489	+	gene=glnQ_1;locus_tag=CCOL_08020
tRNA	724624	724699	+	ID=CCOL_08030;inference=COORDINATES:profile:Aragorn:1.2;locus_tag=CCOL_08030;product=tRNA-Thr(tgt)
gene	724624	724699	+	locus_tag=CCOL_08030
tRNA	724760	724845	+	ID=CCOL_08040;inference=COORDINATES:profile:Aragorn:1.2;locus_tag=CCOL_08040;product=tRNA-Tyr(gta)
gene	724760	724845	+	locus_tag=CCOL_08040
tRNA	724852	724928	+	ID=CCOL_08050;inference=COORDINATES:profile:Aragorn:1.2;locus_tag=CCOL_08050;product=tRNA-Gly(tcc)
gene	724852	724928	+	locus_tag=CCOL_08050
tRNA	725025	725099	+	ID=CCOL_08060;inference=COORDINATES:profile:Aragorn:1.2;locus_tag=CCOL_08060;product=tRNA-Thr(ggt)
gene	725025	725099	+	locus_tag=CCOL_08060
CDS	725160	726359	+	ID=CCOL_08070;gene=tufA;inference=ab initio prediction:Prodigal:2.60,similar to AA sequence:UniProtKB:P64027;locus_tag=CCOL_08070;product=Elongation factor Tu;protein_id=gnl|goettingen|CCOL_08070
gene	725160	726359	+	gene=tufA;locus_tag=CCOL_08070
CDS	726412	726570	+	ID=CCOL_08080;gene=rpmG2;inference=ab initio prediction:Prodigal:2.60,similar to AA sequence:UniProtKB:P66231;locus_tag=CCOL_08080;product=50S ribosomal protein L33 2;protein_id=gnl|goettingen|CCOL_08080
gene	726412	726570	+	gene=rpmG2;locus_tag=CCOL_08080
tRNA	726582	726657	+	ID=CCOL_08090;inference=COORDINATES:profile:Aragorn:1.2;locus_tag=CCOL_08090;product=tRNA-Trp(cca)
gene	726582	726657	+	locus_tag=CCOL_08090
CDS	726676	726855	+	ID=CCOL_08100;gene=secE;inference=ab initio prediction:Prodigal:2.60,protein motif:HAMAP:MF_00422;locus_tag=CCOL_08100;product=Protein translocase subunit SecE;protein_id=gnl|goettingen|CCOL_08100
gene	726676	726855	+	gene=secE;locus_tag=CCOL_08100
CDS	726869	727402	+	ID=CCOL_08110;inference=ab initio prediction:Prodigal:2.60,similar to AA sequence:UniProtKB:P0AFG0;locus_tag=CCOL_08110;note=Transcription termination/antitermination protein NusG;product=hypothetical protein;protein_id=gnl|goettingen|CCOL_08110
gene	726869	727402	+	locus_tag=CCOL_08110
CDS	727428	727853	+	ID=CCOL_08120;gene=rplK;inference=ab initio prediction:Prodigal:2.60,similar to AA sequence:UniProtKB:P29395;locus_tag=CCOL_08120;product=50S ribosomal protein L11;protein_id=gnl|goettingen|CCOL_08120
gene	727428	727853	+	gene=rplK;locus_tag=CCOL_08120
CDS	727911	728612	+	ID=CCOL_08130;gene=rplA;inference=ab initio prediction:Prodigal:2.60,similar to AA sequence:UniProtKB:P56029;locus_tag=CCOL_08130;product=50S ribosomal protein L1;protein_id=gnl|goettingen|CCOL_08130
gene	727911	728612	+	gene=rplA;locus_tag=CCOL_08130
CDS	728761	729240	+	ID=CCOL_08140;gene=rplJ;inference=ab initio prediction:Prodigal:2.60,similar to AA sequence:UniProtKB:P42923;locus_tag=CCOL_08140;product=50S ribosomal protein L10;protein_id=gnl|goettingen|CCOL_08140
gene	728761	729240	+	gene=rplJ;locus_tag=CCOL_08140
CDS	729258	729635	+	ID=CCOL_08150;gene=rplL;inference=ab initio prediction:Prodigal:2.60,similar to AA sequence:UniProtKB:P02393;locus_tag=CCOL_08150;product=50S ribosomal protein L7/L12;protein_id=gnl|goettingen|CCOL_08150
gene	729258	729635	+	gene=rplL;locus_tag=CCOL_08150
CDS	729755	733882	+	ID=CCOL_08160;eC_number=2.7.7.6;gene=rpoBC_1;inference=ab initio prediction:Prodigal:2.60,similar to AA sequence:UniProtKB:O25806;locus_tag=CCOL_08160;product=Bifunctional DNA-directed RNA polymerase subunit beta-beta';protein_id=gnl|goettingen|CCOL_08160
gene	729755	733882	+	gene=rpoBC_1;locus_tag=CCOL_08160
CDS	733875	738425	+	ID=CCOL_08170;eC_number=2.7.7.6;gene=rpoBC_2;inference=ab initio prediction:Prodigal:2.60,similar to AA sequence:UniProtKB:O25806;locus_tag=CCOL_08170;product=Bifunctional DNA-directed RNA polymerase subunit beta-beta';protein_id=gnl|goettingen|CCOL_08170
gene	733875	738425	+	gene=rpoBC_2;locus_tag=CCOL_08170
CDS	738723	739109	+	ID=CCOL_08180;gene=rpsL;inference=ab initio prediction:Prodigal:2.60,similar to AA sequence:UniProtKB:P0A7S3;locus_tag=CCOL_08180;product=30S ribosomal protein S12;protein_id=gnl|goettingen|CCOL_08180
gene	738723	739109	+	gene=rpsL;locus_tag=CCOL_08180
CDS	739179	739649	+	ID=CCOL_08190;gene=rpsG;inference=ab initio prediction:Prodigal:2.60,similar to AA sequence:UniProtKB:Q6N4T3;locus_tag=CCOL_08190;product=30S ribosomal protein S7;protein_id=gnl|goettingen|CCOL_08190
gene	739179	739649	+	gene=rpsG;locus_tag=CCOL_08190
CDS	739662	741737	+	ID=CCOL_08200;gene=fusA;inference=ab initio prediction:Prodigal:2.60,similar to AA sequence:UniProtKB:P0A6M8;locus_tag=CCOL_08200;product=Elongation factor G;protein_id=gnl|goettingen|CCOL_08200
gene	739662	741737	+	gene=fusA;locus_tag=CCOL_08200
tRNA	741766	741842	+	ID=CCOL_08210;inference=COORDINATES:profile:Aragorn:1.2;locus_tag=CCOL_08210;product=tRNA-Arg(cct)
gene	741766	741842	+	locus_tag=CCOL_08210
CDS	741893	742045	+	ID=CCOL_08220;inference=ab initio prediction:Prodigal:2.60;locus_tag=CCOL_08220;product=hypothetical protein;protein_id=gnl|goettingen|CCOL_08220
gene	741893	742045	+	locus_tag=CCOL_08220
CDS	742048	742749	+	ID=CCOL_08230;eC_number=2.1.1.223;gene=yfiC;inference=ab initio prediction:Prodigal:2.60,protein motif:HAMAP:MF_01872;locus_tag=CCOL_08230;product=tRNA1(Val) (adenine(37)-N6)-methyltransferase;protein_id=gnl|goettingen|CCOL_08230
gene	742048	742749	+	gene=yfiC;locus_tag=CCOL_08230
CDS	742739	743113	+	ID=CCOL_08240;inference=ab initio prediction:Prodigal:2.60,protein motif:Pfam:PF03692.9;locus_tag=CCOL_08240;product=Flagellin N-methylase;protein_id=gnl|goettingen|CCOL_08240
gene	742739	743113	+	locus_tag=CCOL_08240
CDS	743086	744363	+	ID=CCOL_08250;inference=ab initio prediction:Prodigal:2.60;locus_tag=CCOL_08250;product=hypothetical protein;protein_id=gnl|goettingen|CCOL_08250
gene	743086	744363	+	locus_tag=CCOL_08250
CDS	744360	745136	+	ID=CCOL_08260;eC_number=4.1.1.48;gene=trpC_2;inference=ab initio prediction:Prodigal:2.60,similar to AA sequence:UniProtKB:Q2YRR4;locus_tag=CCOL_08260;product=Indole-3-glycerol phosphate synthase;protein_id=gnl|goettingen|CCOL_08260
gene	744360	745136	+	gene=trpC_2;locus_tag=CCOL_08260
CDS	745147	745632	+	ID=CCOL_08270;eC_number=2.7.7.53;inference=ab initio prediction:Prodigal:2.60,similar to AA sequence:UniProtKB:O06201;locus_tag=CCOL_08270;product=AP-4-A phosphorylase;protein_id=gnl|goettingen|CCOL_08270
gene	745147	745632	+	locus_tag=CCOL_08270
CDS	745622	746620	+	ID=CCOL_08280;eC_number=2.9.1.-;gene=selU_1;inference=ab initio prediction:Prodigal:2.60,similar to AA sequence:UniProtKB:Q8ZR88;locus_tag=CCOL_08280;product=tRNA 2-selenouridine synthase;protein_id=gnl|goettingen|CCOL_08280
gene	745622	746620	+	gene=selU_1;locus_tag=CCOL_08280
CDS	746924	748159	+	ID=CCOL_08290;gene=nrgA;inference=ab initio prediction:Prodigal:2.60,similar to AA sequence:UniProtKB:Q07429;locus_tag=CCOL_08290;product=Ammonium transporter NrgA;protein_id=gnl|goettingen|CCOL_08290
gene	746924	748159	+	gene=nrgA;locus_tag=CCOL_08290
CDS	748232	749143	-	ID=CCOL_08300;eC_number=4.99.1.1;gene=hemH;inference=ab initio prediction:Prodigal:2.60,similar to AA sequence:UniProtKB:P57777;locus_tag=CCOL_08300;product=Ferrochelatase;protein_id=gnl|goettingen|CCOL_08300
gene	748232	749143	-	gene=hemH;locus_tag=CCOL_08300
CDS	749263	750117	-	ID=CCOL_08310;eC_number=1.-.-.-;gene=pht4;inference=ab initio prediction:Prodigal:2.60,similar to AA sequence:UniProtKB:Q05184;locus_tag=CCOL_08310;product=Putative 4%2C5-dihydroxyphthalate dehydrogenase;protein_id=gnl|goettingen|CCOL_08310
gene	749263	750117	-	gene=pht4;locus_tag=CCOL_08310
CDS	750114	751226	-	ID=CCOL_08320;inference=ab initio prediction:Prodigal:2.60,protein motif:CLUSTERS:PRK06233;locus_tag=CCOL_08320;product=hypothetical protein;protein_id=gnl|goettingen|CCOL_08320
gene	750114	751226	-	locus_tag=CCOL_08320
CDS	751223	752302	-	ID=CCOL_08330;eC_number=2.6.1.98;gene=wbpE;inference=ab initio prediction:Prodigal:2.60,similar to AA sequence:UniProtKB:Q9HZ76;locus_tag=CCOL_08330;product=UDP-2-acetamido-2-deoxy-3-oxo-D-glucuronate aminotransferase;protein_id=gnl|goettingen|CCOL_08330
gene	751223	752302	-	gene=wbpE;locus_tag=CCOL_08330
CDS	752419	754947	+	ID=CCOL_08340;eC_number=6.1.1.7;gene=alaS;inference=ab initio prediction:Prodigal:2.60,similar to AA sequence:UniProtKB:P00957;locus_tag=CCOL_08340;product=Alanine--tRNA ligase;protein_id=gnl|goettingen|CCOL_08340
gene	752419	754947	+	gene=alaS;locus_tag=CCOL_08340
CDS	754951	755502	+	ID=CCOL_08350;gene=maf;inference=ab initio prediction:Prodigal:2.60,similar to AA sequence:UniProtKB:Q02169;locus_tag=CCOL_08350;product=Septum formation protein Maf;protein_id=gnl|goettingen|CCOL_08350
gene	754951	755502	+	gene=maf;locus_tag=CCOL_08350
CDS	755499	757430	+	ID=CCOL_08360;gene=pbpF_2;inference=ab initio prediction:Prodigal:2.60,similar to AA sequence:UniProtKB:P38050;locus_tag=CCOL_08360;product=Penicillin-binding protein 1F;protein_id=gnl|goettingen|CCOL_08360
gene	755499	757430	+	gene=pbpF_2;locus_tag=CCOL_08360
CDS	757473	760046	-	ID=CCOL_08370;gene=clpB;inference=ab initio prediction:Prodigal:2.60,similar to AA sequence:UniProtKB:P63284;locus_tag=CCOL_08370;product=Chaperone protein ClpB;protein_id=gnl|goettingen|CCOL_08370
gene	757473	760046	-	gene=clpB;locus_tag=CCOL_08370
CDS	760181	760462	-	ID=CCOL_08380;gene=csoR;inference=ab initio prediction:Prodigal:2.60,similar to AA sequence:UniProtKB:O32222;locus_tag=CCOL_08380;product=Copper-sensing transcriptional repressor CsoR;protein_id=gnl|goettingen|CCOL_08380
gene	760181	760462	-	gene=csoR;locus_tag=CCOL_08380
CDS	760620	761942	+	ID=CCOL_08390;eC_number=3.4.21.102;gene=ctpA;inference=ab initio prediction:Prodigal:2.60,similar to AA sequence:UniProtKB:O34666;locus_tag=CCOL_08390;product=Carboxy-terminal processing protease CtpA precursor;protein_id=gnl|goettingen|CCOL_08390
gene	760620	761942	+	gene=ctpA;locus_tag=CCOL_08390
CDS	761945	762655	+	ID=CCOL_08400;eC_number=6.3.2.6;gene=purC;inference=ab initio prediction:Prodigal:2.60,similar to AA sequence:UniProtKB:P12046;locus_tag=CCOL_08400;product=Phosphoribosylaminoimidazole-succinocarboxamide synthase;protein_id=gnl|goettingen|CCOL_08400
gene	761945	762655	+	gene=purC;locus_tag=CCOL_08400
CDS	762664	762909	+	ID=CCOL_08410;inference=ab initio prediction:Prodigal:2.60,protein motif:CLUSTERS:PRK05974;locus_tag=CCOL_08410;product=phosphoribosylformylglycinamidine synthase subunit PurS;protein_id=gnl|goettingen|CCOL_08410
gene	762664	762909	+	locus_tag=CCOL_08410
CDS	762909	763553	+	ID=CCOL_08420;eC_number=6.3.5.3;gene=purQ;inference=ab initio prediction:Prodigal:2.60,similar to AA sequence:UniProtKB:P99166;locus_tag=CCOL_08420;product=Phosphoribosylformylglycinamidine synthase 1;protein_id=gnl|goettingen|CCOL_08420
gene	762909	763553	+	gene=purQ;locus_tag=CCOL_08420
CDS	763550	764749	+	ID=CCOL_08430;inference=ab initio prediction:Prodigal:2.60;locus_tag=CCOL_08430;product=hypothetical protein;protein_id=gnl|goettingen|CCOL_08430
gene	763550	764749	+	locus_tag=CCOL_08430
CDS	764721	765422	+	ID=CCOL_08440;eC_number=2.3.1.51;gene=plsC;inference=ab initio prediction:Prodigal:2.60,similar to AA sequence:UniProtKB:P26647;locus_tag=CCOL_08440;product=1-acyl-sn-glycerol-3-phosphate acyltransferase;protein_id=gnl|goettingen|CCOL_08440
gene	764721	765422	+	gene=plsC;locus_tag=CCOL_08440
CDS	765416	765784	+	ID=CCOL_08450;gene=crcB;inference=ab initio prediction:Prodigal:2.60,similar to AA sequence:UniProtKB:P37002;locus_tag=CCOL_08450;product=Putative fluoride ion transporter CrcB;protein_id=gnl|goettingen|CCOL_08450
gene	765416	765784	+	gene=crcB;locus_tag=CCOL_08450
CDS	765857	767686	+	ID=CCOL_08460;gene=htpG;inference=ab initio prediction:Prodigal:2.60,similar to AA sequence:UniProtKB:P0A6Z3;locus_tag=CCOL_08460;product=Chaperone protein HtpG;protein_id=gnl|goettingen|CCOL_08460
gene	765857	767686	+	gene=htpG;locus_tag=CCOL_08460
CDS	767683	768003	+	ID=CCOL_08470;gene=selU_2;inference=ab initio prediction:Prodigal:2.60,protein motif:HAMAP:MF_01622;locus_tag=CCOL_08470;product=tRNA 2-selenouridine synthase;protein_id=gnl|goettingen|CCOL_08470
gene	767683	768003	+	gene=selU_2;locus_tag=CCOL_08470
CDS	768000	768434	+	ID=CCOL_08480;inference=ab initio prediction:Prodigal:2.60;locus_tag=CCOL_08480;product=hypothetical protein;protein_id=gnl|goettingen|CCOL_08480
gene	768000	768434	+	locus_tag=CCOL_08480
CDS	768409	770217	+	ID=CCOL_08490;inference=ab initio prediction:Prodigal:2.60,protein motif:Pfam:PF02690.9;locus_tag=CCOL_08490;product=Na+/Pi-cotransporter;protein_id=gnl|goettingen|CCOL_08490
gene	768409	770217	+	locus_tag=CCOL_08490
CDS	770210	772015	-	ID=CCOL_08500;gene=penA;inference=ab initio prediction:Prodigal:2.60,similar to AA sequence:UniProtKB:P08149;locus_tag=CCOL_08500;product=Penicillin-binding protein 2;protein_id=gnl|goettingen|CCOL_08500
gene	770210	772015	-	gene=penA;locus_tag=CCOL_08500
CDS	772021	772320	-	ID=CCOL_08510;gene=fliE;inference=ab initio prediction:Prodigal:2.60,protein motif:HAMAP:MF_00724;locus_tag=CCOL_08510;product=Flagellar hook-basal body complex protein FliE;protein_id=gnl|goettingen|CCOL_08510
gene	772021	772320	-	gene=fliE;locus_tag=CCOL_08510
CDS	772327	772821	-	ID=CCOL_08520;gene=flgC;inference=ab initio prediction:Prodigal:2.60,similar to AA sequence:UniProtKB:P0A1I7;locus_tag=CCOL_08520;product=Flagellar basal-body rod protein FlgC;protein_id=gnl|goettingen|CCOL_08520
gene	772327	772821	-	gene=flgC;locus_tag=CCOL_08520
CDS	772831	773262	-	ID=CCOL_08530;gene=flgB;inference=ab initio prediction:Prodigal:2.60,similar to AA sequence:UniProtKB:P16437;locus_tag=CCOL_08530;product=Flagellar basal body rod protein FlgB;protein_id=gnl|goettingen|CCOL_08530
gene	772831	773262	-	gene=flgB;locus_tag=CCOL_08530
CDS	773338	774240	-	ID=CCOL_08540;inference=ab initio prediction:Prodigal:2.60,protein motif:CLUSTERS:PRK10270;locus_tag=CCOL_08540;product=putative aminodeoxychorismate lyase;protein_id=gnl|goettingen|CCOL_08540
gene	773338	774240	-	locus_tag=CCOL_08540
CDS	774254	776824	+	ID=CCOL_08550;inference=ab initio prediction:Prodigal:2.60;locus_tag=CCOL_08550;product=hypothetical protein;protein_id=gnl|goettingen|CCOL_08550
gene	774254	776824	+	locus_tag=CCOL_08550
CDS	776941	779145	+	ID=CCOL_08560;eC_number=1.1.1.42;gene=icd2;inference=ab initio prediction:Prodigal:2.60,similar to AA sequence:UniProtKB:P41561;locus_tag=CCOL_08560;product=Isocitrate dehydrogenase [NADP] 2;protein_id=gnl|goettingen|CCOL_08560
gene	776941	779145	+	gene=icd2;locus_tag=CCOL_08560
CDS	779142	780050	+	ID=CCOL_08570;eC_number=1.1.1.37;gene=mdh;inference=ab initio prediction:Prodigal:2.60,similar to AA sequence:UniProtKB:P80039;locus_tag=CCOL_08570;product=Malate dehydrogenase;protein_id=gnl|goettingen|CCOL_08570
gene	779142	780050	+	gene=mdh;locus_tag=CCOL_08570
CDS	780047	781210	+	ID=CCOL_08580;eC_number=6.2.1.5;gene=sucC;inference=ab initio prediction:Prodigal:2.60,similar to AA sequence:UniProtKB:P99071;locus_tag=CCOL_08580;product=Succinyl-CoA ligase [ADP-forming] subunit beta;protein_id=gnl|goettingen|CCOL_08580
gene	780047	781210	+	gene=sucC;locus_tag=CCOL_08580
CDS	781220	782089	+	ID=CCOL_08590;eC_number=6.2.1.5;gene=sucD;inference=ab initio prediction:Prodigal:2.60,similar to AA sequence:UniProtKB:P0AGE9;locus_tag=CCOL_08590;product=Succinyl-CoA ligase [ADP-forming] subunit alpha;protein_id=gnl|goettingen|CCOL_08590
gene	781220	782089	+	gene=sucD;locus_tag=CCOL_08590
CDS	782104	782415	+	ID=CCOL_08600;eC_number=1.12.7.2;gene=hydA_1;inference=ab initio prediction:Prodigal:2.60,similar to AA sequence:UniProtKB:P07598;locus_tag=CCOL_08600;product=Periplasmic [Fe] hydrogenase large subunit;protein_id=gnl|goettingen|CCOL_08600
gene	782104	782415	+	gene=hydA_1;locus_tag=CCOL_08600
CDS	782424	783548	+	ID=CCOL_08610;eC_number=1.2.-.-;gene=korA;inference=ab initio prediction:Prodigal:2.60,similar to AA sequence:UniProtKB:O53182;locus_tag=CCOL_08610;product=2-oxoglutarate oxidoreductase subunit KorA;protein_id=gnl|goettingen|CCOL_08610
gene	782424	783548	+	gene=korA;locus_tag=CCOL_08610
CDS	783549	784394	+	ID=CCOL_08620;eC_number=1.2.-.-;gene=korB;inference=ab initio prediction:Prodigal:2.60,similar to AA sequence:UniProtKB:O53181;locus_tag=CCOL_08620;product=2-oxoglutarate oxidoreductase subunit KorB;protein_id=gnl|goettingen|CCOL_08620
gene	783549	784394	+	gene=korB;locus_tag=CCOL_08620
CDS	784391	784948	+	ID=CCOL_08630;inference=ab initio prediction:Prodigal:2.60,protein motif:CLUSTERS:PRK08441;locus_tag=CCOL_08630;product=2-oxoglutarate-acceptor oxidoreductase subunit OorC;protein_id=gnl|goettingen|CCOL_08630
gene	784391	784948	+	locus_tag=CCOL_08630
CDS	785077	785340	+	ID=CCOL_08640;inference=ab initio prediction:Prodigal:2.60;locus_tag=CCOL_08640;product=hypothetical protein;protein_id=gnl|goettingen|CCOL_08640
gene	785077	785340	+	locus_tag=CCOL_08640
CDS	785340	785870	+	ID=CCOL_08650;inference=ab initio prediction:Prodigal:2.60;locus_tag=CCOL_08650;product=hypothetical protein;protein_id=gnl|goettingen|CCOL_08650
gene	785340	785870	+	locus_tag=CCOL_08650
CDS	785887	786780	+	ID=CCOL_08660;eC_number=2.5.1.90;gene=ispB;inference=ab initio prediction:Prodigal:2.60,similar to AA sequence:UniProtKB:P44916;locus_tag=CCOL_08660;product=Octaprenyl-diphosphate synthase;protein_id=gnl|goettingen|CCOL_08660
gene	785887	786780	+	gene=ispB;locus_tag=CCOL_08660
CDS	786780	788075	+	ID=CCOL_08670;eC_number=1.2.1.70;gene=hemA;inference=ab initio prediction:Prodigal:2.60,similar to AA sequence:UniProtKB:P16618;locus_tag=CCOL_08670;product=Glutamyl-tRNA reductase;protein_id=gnl|goettingen|CCOL_08670
gene	786780	788075	+	gene=hemA;locus_tag=CCOL_08670
CDS	788065	789771	+	ID=CCOL_08680;eC_number=6.1.1.15;gene=proS;inference=ab initio prediction:Prodigal:2.60,similar to AA sequence:UniProtKB:P16659;locus_tag=CCOL_08680;product=Proline--tRNA ligase;protein_id=gnl|goettingen|CCOL_08680
gene	788065	789771	+	gene=proS;locus_tag=CCOL_08680
CDS	789768	790154	+	ID=CCOL_08690;inference=ab initio prediction:Prodigal:2.60;locus_tag=CCOL_08690;product=hypothetical protein;protein_id=gnl|goettingen|CCOL_08690
gene	789768	790154	+	locus_tag=CCOL_08690
CDS	790151	791077	+	ID=CCOL_08700;eC_number=2.5.1.61;gene=hemC;inference=ab initio prediction:Prodigal:2.60,similar to AA sequence:UniProtKB:P06983;locus_tag=CCOL_08700;product=Porphobilinogen deaminase;protein_id=gnl|goettingen|CCOL_08700
gene	790151	791077	+	gene=hemC;locus_tag=CCOL_08700
CDS	791074	792876	+	ID=CCOL_08710;eC_number=4.1.1.-;gene=ubiD;inference=ab initio prediction:Prodigal:2.60,similar to AA sequence:UniProtKB:P0AAB4;locus_tag=CCOL_08710;product=3-octaprenyl-4-hydroxybenzoate carboxy-lyase;protein_id=gnl|goettingen|CCOL_08710
gene	791074	792876	+	gene=ubiD;locus_tag=CCOL_08710
CDS	793033	793398	+	ID=CCOL_08720;inference=ab initio prediction:Prodigal:2.60,protein motif:CLUSTERS:PRK08452;locus_tag=CCOL_08720;product=flagellar protein FlaG;protein_id=gnl|goettingen|CCOL_08720
gene	793033	793398	+	locus_tag=CCOL_08720
CDS	793401	795314	+	ID=CCOL_08730;gene=fliD;inference=ab initio prediction:Prodigal:2.60,similar to AA sequence:UniProtKB:Q9PHW6;locus_tag=CCOL_08730;product=Flagellar hook-associated protein 2;protein_id=gnl|goettingen|CCOL_08730
gene	793401	795314	+	gene=fliD;locus_tag=CCOL_08730
CDS	795325	795711	+	ID=CCOL_08740;gene=fliS;inference=ab initio prediction:Prodigal:2.60,similar to AA sequence:UniProtKB:P26609;locus_tag=CCOL_08740;product=Flagellar protein FliS;protein_id=gnl|goettingen|CCOL_08740
gene	795325	795711	+	gene=fliS;locus_tag=CCOL_08740
CDS	795692	795967	+	ID=CCOL_08750;inference=ab initio prediction:Prodigal:2.60;locus_tag=CCOL_08750;product=hypothetical protein;protein_id=gnl|goettingen|CCOL_08750
gene	795692	795967	+	locus_tag=CCOL_08750
CDS	796396	796965	+	ID=CCOL_08760;gene=efp;inference=ab initio prediction:Prodigal:2.60,similar to AA sequence:UniProtKB:A3DDQ3;locus_tag=CCOL_08760;product=Elongation factor P;protein_id=gnl|goettingen|CCOL_08760
gene	796396	796965	+	gene=efp;locus_tag=CCOL_08760
CDS	797127	798212	-	ID=CCOL_08770;inference=ab initio prediction:Prodigal:2.60;locus_tag=CCOL_08770;product=hypothetical protein;protein_id=gnl|goettingen|CCOL_08770
gene	797127	798212	-	locus_tag=CCOL_08770
CDS	798209	799441	-	ID=CCOL_08780;eC_number=1.2.1.41;gene=proA;inference=ab initio prediction:Prodigal:2.60,similar to AA sequence:UniProtKB:Q9WYC9;locus_tag=CCOL_08780;product=Gamma-glutamyl phosphate reductase;protein_id=gnl|goettingen|CCOL_08780
gene	798209	799441	-	gene=proA;locus_tag=CCOL_08780
CDS	799512	800447	+	ID=CCOL_08790;eC_number=1.18.1.2;inference=ab initio prediction:Prodigal:2.60,similar to AA sequence:UniProtKB:Q8KCB2;locus_tag=CCOL_08790;product=Ferredoxin--NADP reductase;protein_id=gnl|goettingen|CCOL_08790
gene	799512	800447	+	locus_tag=CCOL_08790
CDS	800673	802004	+	ID=CCOL_08800;gene=mepA;inference=ab initio prediction:Prodigal:2.60,similar to AA sequence:UniProtKB:Q2G140;locus_tag=CCOL_08800;product=Multidrug export protein MepA;protein_id=gnl|goettingen|CCOL_08800
gene	800673	802004	+	gene=mepA;locus_tag=CCOL_08800
CDS	802027	802956	-	ID=CCOL_08810;inference=ab initio prediction:Prodigal:2.60;locus_tag=CCOL_08810;product=hypothetical protein;protein_id=gnl|goettingen|CCOL_08810
gene	802027	802956	-	locus_tag=CCOL_08810
CDS	803097	804470	+	ID=CCOL_08820;eC_number=3.6.4.12;gene=dnaB;inference=ab initio prediction:Prodigal:2.60,similar to AA sequence:UniProtKB:O25916;locus_tag=CCOL_08820;product=Replicative DNA helicase;protein_id=gnl|goettingen|CCOL_08820
gene	803097	804470	+	gene=dnaB;locus_tag=CCOL_08820
CDS	804604	804744	-	ID=CCOL_08830;inference=ab initio prediction:Prodigal:2.60;locus_tag=CCOL_08830;product=hypothetical protein;protein_id=gnl|goettingen|CCOL_08830
gene	804604	804744	-	locus_tag=CCOL_08830
CDS	804707	804943	-	ID=CCOL_08840;inference=ab initio prediction:Prodigal:2.60;locus_tag=CCOL_08840;product=hypothetical protein;protein_id=gnl|goettingen|CCOL_08840
gene	804707	804943	-	locus_tag=CCOL_08840
tRNA	805464	805540	-	ID=CCOL_08850;inference=COORDINATES:profile:Aragorn:1.2;locus_tag=CCOL_08850;product=tRNA-Met(cat)
gene	805464	805540	-	locus_tag=CCOL_08850
CDS	805591	806691	-	ID=CCOL_08860;gene=mrdB;inference=ab initio prediction:Prodigal:2.60,similar to AA sequence:UniProtKB:P0ABG7;locus_tag=CCOL_08860;product=Rod shape-determining protein RodA;protein_id=gnl|goettingen|CCOL_08860
gene	805591	806691	-	gene=mrdB;locus_tag=CCOL_08860
CDS	806770	807735	+	ID=CCOL_08870;eC_number=5.4.99.23;gene=rluD_2;inference=ab initio prediction:Prodigal:2.60,similar to AA sequence:UniProtKB:P33643;locus_tag=CCOL_08870;product=Ribosomal large subunit pseudouridine synthase D;protein_id=gnl|goettingen|CCOL_08870
gene	806770	807735	+	gene=rluD_2;locus_tag=CCOL_08870
CDS	807683	808915	+	ID=CCOL_08880;inference=ab initio prediction:Prodigal:2.60,protein motif:Pfam:PF00041.15;locus_tag=CCOL_08880;product=Fibronectin type III domain protein;protein_id=gnl|goettingen|CCOL_08880
gene	807683	808915	+	locus_tag=CCOL_08880
CDS	808915	810111	+	ID=CCOL_08890;eC_number=2.1.1.33;gene=trmB;inference=ab initio prediction:Prodigal:2.60,similar to AA sequence:UniProtKB:O34522;locus_tag=CCOL_08890;product=tRNA (guanine-N(7)-)-methyltransferase;protein_id=gnl|goettingen|CCOL_08890
gene	808915	810111	+	gene=trmB;locus_tag=CCOL_08890
CDS	810160	810825	+	ID=CCOL_08900;gene=ftsE;inference=ab initio prediction:Prodigal:2.60,similar to AA sequence:UniProtKB:P0A9R7;locus_tag=CCOL_08900;product=Cell division ATP-binding protein FtsE;protein_id=gnl|goettingen|CCOL_08900
gene	810160	810825	+	gene=ftsE;locus_tag=CCOL_08900
CDS	810812	811618	+	ID=CCOL_08910;inference=ab initio prediction:Prodigal:2.60;locus_tag=CCOL_08910;product=hypothetical protein;protein_id=gnl|goettingen|CCOL_08910
gene	810812	811618	+	locus_tag=CCOL_08910
CDS	811615	812817	+	ID=CCOL_08920;inference=ab initio prediction:Prodigal:2.60,protein motif:Pfam:PF01551.1;locus_tag=CCOL_08920;product=Peptidase family M23;protein_id=gnl|goettingen|CCOL_08920
gene	811615	812817	+	locus_tag=CCOL_08920
CDS	812869	813585	+	ID=CCOL_08930;eC_number=2.7.4.22;gene=pyrH;inference=ab initio prediction:Prodigal:2.60,similar to AA sequence:UniProtKB:P56106;locus_tag=CCOL_08930;product=Uridylate kinase;protein_id=gnl|goettingen|CCOL_08930
gene	812869	813585	+	gene=pyrH;locus_tag=CCOL_08930
CDS	813599	813823	+	ID=CCOL_08940;eC_number=2.7.7.6;gene=rpoZ;inference=ab initio prediction:Prodigal:2.60,protein motif:HAMAP:MF_00366;locus_tag=CCOL_08940;product=DNA-directed RNA polymerase subunit omega;protein_id=gnl|goettingen|CCOL_08940
gene	813599	813823	+	gene=rpoZ;locus_tag=CCOL_08940
CDS	813807	816002	+	ID=CCOL_08950;gene=relA;inference=ab initio prediction:Prodigal:2.60,similar to AA sequence:UniProtKB:Q54089;locus_tag=CCOL_08950;product=Bifunctional (p)ppGpp synthase/hydrolase RelA;protein_id=gnl|goettingen|CCOL_08950
gene	813807	816002	+	gene=relA;locus_tag=CCOL_08950
CDS	816018	817223	+	ID=CCOL_08960;eC_number=6.1.1.1;gene=tyrS;inference=ab initio prediction:Prodigal:2.60,similar to AA sequence:UniProtKB:Q4K517;locus_tag=CCOL_08960;product=Tyrosine--tRNA ligase;protein_id=gnl|goettingen|CCOL_08960
gene	816018	817223	+	gene=tyrS;locus_tag=CCOL_08960
CDS	817220	818311	+	ID=CCOL_08970;eC_number=1.13.12.16;inference=ab initio prediction:Prodigal:2.60,similar to AA sequence:UniProtKB:Q9I4V0;locus_tag=CCOL_08970;product=Nitronate monooxygenase;protein_id=gnl|goettingen|CCOL_08970
gene	817220	818311	+	locus_tag=CCOL_08970
CDS	818311	820281	+	ID=CCOL_08980;eC_number=3.5.1.28;gene=amiA;inference=ab initio prediction:Prodigal:2.60,similar to AA sequence:UniProtKB:P36548;locus_tag=CCOL_08980;product=N-acetylmuramoyl-L-alanine amidase AmiA precursor;protein_id=gnl|goettingen|CCOL_08980
gene	818311	820281	+	gene=amiA;locus_tag=CCOL_08980
CDS	820278	822113	+	ID=CCOL_08990;gene=mnmC;inference=ab initio prediction:Prodigal:2.60,similar to AA sequence:UniProtKB:P77182;locus_tag=CCOL_08990;product=tRNA 5-methylaminomethyl-2-thiouridine biosynthesis bifunctional protein MnmC;protein_id=gnl|goettingen|CCOL_08990
gene	820278	822113	+	gene=mnmC;locus_tag=CCOL_08990
CDS	822246	823385	+	ID=CCOL_09000;eC_number=1.12.5.1;gene=hydA_2;inference=ab initio prediction:Prodigal:2.60,similar to AA sequence:UniProtKB:P31884;locus_tag=CCOL_09000;product=Quinone-reactive Ni/Fe-hydrogenase small chain precursor;protein_id=gnl|goettingen|CCOL_09000
gene	822246	823385	+	gene=hydA_2;locus_tag=CCOL_09000
CDS	823391	825106	+	ID=CCOL_09010;eC_number=1.12.5.1;gene=hydB;inference=ab initio prediction:Prodigal:2.60,similar to AA sequence:UniProtKB:P31883;locus_tag=CCOL_09010;product=Quinone-reactive Ni/Fe-hydrogenase large chain;protein_id=gnl|goettingen|CCOL_09010
gene	823391	825106	+	gene=hydB;locus_tag=CCOL_09010
CDS	825118	825810	+	ID=CCOL_09020;gene=hydC;inference=ab initio prediction:Prodigal:2.60,similar to AA sequence:UniProtKB:P31875;locus_tag=CCOL_09020;product=Quinone-reactive Ni/Fe-hydrogenase B-type cytochrome subunit;protein_id=gnl|goettingen|CCOL_09020
gene	825118	825810	+	gene=hydC;locus_tag=CCOL_09020
CDS	825840	826340	+	ID=CCOL_09030;inference=ab initio prediction:Prodigal:2.60,protein motif:CLUSTERS:PRK10466;locus_tag=CCOL_09030;product=hydrogenase 2 maturation endopeptidase;protein_id=gnl|goettingen|CCOL_09030
gene	825840	826340	+	locus_tag=CCOL_09030
CDS	826342	826917	-	ID=CCOL_09040;gene=recR;inference=ab initio prediction:Prodigal:2.60,similar to AA sequence:UniProtKB:Q932G3;locus_tag=CCOL_09040;product=Recombination protein RecR;protein_id=gnl|goettingen|CCOL_09040
gene	826342	826917	-	gene=recR;locus_tag=CCOL_09040
CDS	826907	828157	-	ID=CCOL_09050;eC_number=2.7.13.3;gene=rssA;inference=ab initio prediction:Prodigal:2.60,similar to AA sequence:UniProtKB:Q8GP19;locus_tag=CCOL_09050;product=Swarming motility regulation sensor protein RssA;protein_id=gnl|goettingen|CCOL_09050
gene	826907	828157	-	gene=rssA;locus_tag=CCOL_09050
CDS	828154	828825	-	ID=CCOL_09060;gene=regX3_1;inference=ab initio prediction:Prodigal:2.60,similar to AA sequence:UniProtKB:Q11156;locus_tag=CCOL_09060;product=Sensory transduction protein regX3;protein_id=gnl|goettingen|CCOL_09060
gene	828154	828825	-	gene=regX3_1;locus_tag=CCOL_09060
CDS	828972	830096	+	ID=CCOL_09070;gene=dnaJ_1;inference=ab initio prediction:Prodigal:2.60,similar to AA sequence:UniProtKB:P08622;locus_tag=CCOL_09070;product=Chaperone protein DnaJ;protein_id=gnl|goettingen|CCOL_09070
gene	828972	830096	+	gene=dnaJ_1;locus_tag=CCOL_09070
CDS	830235	831491	-	ID=CCOL_09080;gene=porA;inference=ab initio prediction:Prodigal:2.60,similar to AA sequence:UniProtKB:P80672;locus_tag=CCOL_09080;product=Major outer membrane protein precursor;protein_id=gnl|goettingen|CCOL_09080
gene	830235	831491	-	gene=porA;locus_tag=CCOL_09080
CDS	831774	833117	-	ID=CCOL_09090;inference=ab initio prediction:Prodigal:2.60,protein motif:Pfam:PF00209.12;locus_tag=CCOL_09090;product=Sodium:neurotransmitter symporter family protein;protein_id=gnl|goettingen|CCOL_09090
gene	831774	833117	-	locus_tag=CCOL_09090
CDS	833168	833836	-	ID=CCOL_09100;inference=ab initio prediction:Prodigal:2.60,protein motif:CLUSTERS:PRK11536;locus_tag=CCOL_09100;product=6-N-hydroxylaminopurine resistance protein;protein_id=gnl|goettingen|CCOL_09100
gene	833168	833836	-	locus_tag=CCOL_09100
CDS	833833	835533	-	ID=CCOL_09110;eC_number=1.8.1.8;gene=dsbD;inference=ab initio prediction:Prodigal:2.60,similar to AA sequence:UniProtKB:P36655;locus_tag=CCOL_09110;product=Thiol:disulfide interchange protein DsbD precursor;protein_id=gnl|goettingen|CCOL_09110
gene	833833	835533	-	gene=dsbD;locus_tag=CCOL_09110
CDS	835628	836509	+	ID=CCOL_09120;eC_number=2.7.4.9;gene=tmk_1;inference=ab initio prediction:Prodigal:2.60,protein motif:HAMAP:MF_00165;locus_tag=CCOL_09120;product=Thymidylate kinase;protein_id=gnl|goettingen|CCOL_09120
gene	835628	836509	+	gene=tmk_1;locus_tag=CCOL_09120
CDS	836514	837704	+	ID=CCOL_09130;eC_number=3.-.-.-;gene=yxeP;inference=ab initio prediction:Prodigal:2.60,similar to AA sequence:UniProtKB:P54955;locus_tag=CCOL_09130;product=putative hydrolase YxeP;protein_id=gnl|goettingen|CCOL_09130
gene	836514	837704	+	gene=yxeP;locus_tag=CCOL_09130
CDS	837786	838958	+	ID=CCOL_09140;gene=macA;inference=ab initio prediction:Prodigal:2.60,similar to AA sequence:UniProtKB:P75830;locus_tag=CCOL_09140;product=Macrolide export protein MacA;protein_id=gnl|goettingen|CCOL_09140
gene	837786	838958	+	gene=macA;locus_tag=CCOL_09140
CDS	838958	840883	+	ID=CCOL_09150;eC_number=3.6.3.-;gene=macB_3;inference=ab initio prediction:Prodigal:2.60,similar to AA sequence:UniProtKB:Q5MK06;locus_tag=CCOL_09150;product=Macrolide export ATP-binding/permease protein MacB;protein_id=gnl|goettingen|CCOL_09150
gene	838958	840883	+	gene=macB_3;locus_tag=CCOL_09150
CDS	840885	842249	+	ID=CCOL_09160;gene=cusC;inference=ab initio prediction:Prodigal:2.60,similar to AA sequence:UniProtKB:P77211;locus_tag=CCOL_09160;product=Cation efflux system protein CusC precursor;protein_id=gnl|goettingen|CCOL_09160
gene	840885	842249	+	gene=cusC;locus_tag=CCOL_09160
CDS	842320	843489	-	ID=CCOL_09170;inference=ab initio prediction:Prodigal:2.60,protein motif:Pfam:PF00657.1;locus_tag=CCOL_09170;product=GDSL-like Lipase/Acylhydrolase;protein_id=gnl|goettingen|CCOL_09170
gene	842320	843489	-	locus_tag=CCOL_09170
CDS	843479	844459	-	ID=CCOL_09180;inference=ab initio prediction:Prodigal:2.60;locus_tag=CCOL_09180;product=hypothetical protein;protein_id=gnl|goettingen|CCOL_09180
gene	843479	844459	-	locus_tag=CCOL_09180
CDS	844460	845836	-	ID=CCOL_09190;eC_number=2.3.1.-;gene=patA;inference=ab initio prediction:Prodigal:2.60,similar to AA sequence:UniProtKB:O25526;locus_tag=CCOL_09190;product=Peptidoglycan O-acetyltransferase;protein_id=gnl|goettingen|CCOL_09190
gene	844460	845836	-	gene=patA;locus_tag=CCOL_09190
CDS	845886	846386	-	ID=CCOL_09200;eC_number=1.16.3.1;gene=ftn;inference=ab initio prediction:Prodigal:2.60,similar to AA sequence:UniProtKB:Q46106;locus_tag=CCOL_09200;product=Ferritin;protein_id=gnl|goettingen|CCOL_09200
gene	845886	846386	-	gene=ftn;locus_tag=CCOL_09200
CDS	846725	847720	+	ID=CCOL_09210;gene=pstS;inference=ab initio prediction:Prodigal:2.60,similar to AA sequence:UniProtKB:Q7A5Q2;locus_tag=CCOL_09210;product=Phosphate-binding protein PstS precursor;protein_id=gnl|goettingen|CCOL_09210
gene	846725	847720	+	gene=pstS;locus_tag=CCOL_09210
CDS	847730	848644	+	ID=CCOL_09220;gene=pstC;inference=ab initio prediction:Prodigal:2.60,similar to AA sequence:UniProtKB:P0AGH8;locus_tag=CCOL_09220;product=Phosphate transport system permease protein PstC;protein_id=gnl|goettingen|CCOL_09220
gene	847730	848644	+	gene=pstC;locus_tag=CCOL_09220
CDS	848641	849729	+	ID=CCOL_09230;gene=pstA;inference=ab initio prediction:Prodigal:2.60,similar to AA sequence:UniProtKB:P07654;locus_tag=CCOL_09230;product=Phosphate transport system permease protein PstA;protein_id=gnl|goettingen|CCOL_09230
gene	848641	849729	+	gene=pstA;locus_tag=CCOL_09230
CDS	849726	850466	+	ID=CCOL_09240;eC_number=3.6.3.27;gene=pstB;inference=ab initio prediction:Prodigal:2.60,similar to AA sequence:UniProtKB:B8GYG4;locus_tag=CCOL_09240;product=Phosphate import ATP-binding protein PstB;protein_id=gnl|goettingen|CCOL_09240
gene	849726	850466	+	gene=pstB;locus_tag=CCOL_09240
CDS	850529	851101	+	ID=CCOL_09250;inference=ab initio prediction:Prodigal:2.60;locus_tag=CCOL_09250;product=hypothetical protein;protein_id=gnl|goettingen|CCOL_09250
gene	850529	851101	+	locus_tag=CCOL_09250
CDS	851109	851756	+	ID=CCOL_09260;inference=ab initio prediction:Prodigal:2.60;locus_tag=CCOL_09260;product=hypothetical protein;protein_id=gnl|goettingen|CCOL_09260
gene	851109	851756	+	locus_tag=CCOL_09260
CDS	851846	853162	+	ID=CCOL_09270;gene=mdtK;inference=ab initio prediction:Prodigal:2.60,similar to AA sequence:UniProtKB:P37340;locus_tag=CCOL_09270;product=Multidrug resistance protein MdtK;protein_id=gnl|goettingen|CCOL_09270
gene	851846	853162	+	gene=mdtK;locus_tag=CCOL_09270
CDS	853138	853785	+	ID=CCOL_09280;inference=ab initio prediction:Prodigal:2.60;locus_tag=CCOL_09280;product=hypothetical protein;protein_id=gnl|goettingen|CCOL_09280
gene	853138	853785	+	locus_tag=CCOL_09280
CDS	853826	855346	+	ID=CCOL_09290;inference=ab initio prediction:Prodigal:2.60;locus_tag=CCOL_09290;product=hypothetical protein;protein_id=gnl|goettingen|CCOL_09290
gene	853826	855346	+	locus_tag=CCOL_09290
CDS	855327	857516	+	ID=CCOL_09300;eC_number=2.1.3.-;gene=hypF;inference=ab initio prediction:Prodigal:2.60,similar to AA sequence:UniProtKB:Q02987;locus_tag=CCOL_09300;product=Carbamoyltransferase HypF;protein_id=gnl|goettingen|CCOL_09300
gene	855327	857516	+	gene=hypF;locus_tag=CCOL_09300
CDS	857594	858337	+	ID=CCOL_09310;gene=hypB;inference=ab initio prediction:Prodigal:2.60,similar to AA sequence:UniProtKB:P0AAN3;locus_tag=CCOL_09310;product=Hydrogenase isoenzymes nickel incorporation protein HypB;protein_id=gnl|goettingen|CCOL_09310
gene	857594	858337	+	gene=hypB;locus_tag=CCOL_09310
CDS	858337	858618	+	ID=CCOL_09320;gene=hypC;inference=ab initio prediction:Prodigal:2.60,similar to AA sequence:UniProtKB:P0AAM3;locus_tag=CCOL_09320;product=Hydrogenase isoenzymes formation protein HypC;protein_id=gnl|goettingen|CCOL_09320
gene	858337	858618	+	gene=hypC;locus_tag=CCOL_09320
CDS	858602	859693	+	ID=CCOL_09330;gene=hypD;inference=ab initio prediction:Prodigal:2.60,similar to AA sequence:UniProtKB:P26411;locus_tag=CCOL_09330;product=Hydrogenase expression/formation protein HypD;protein_id=gnl|goettingen|CCOL_09330
gene	858602	859693	+	gene=hypD;locus_tag=CCOL_09330
CDS	859690	860664	+	ID=CCOL_09340;gene=hypE;inference=ab initio prediction:Prodigal:2.60,similar to AA sequence:UniProtKB:P24193;locus_tag=CCOL_09340;product=Hydrogenase isoenzymes formation protein HypE;protein_id=gnl|goettingen|CCOL_09340
gene	859690	860664	+	gene=hypE;locus_tag=CCOL_09340
CDS	860664	861008	+	ID=CCOL_09350;gene=hypA;inference=ab initio prediction:Prodigal:2.60,similar to AA sequence:UniProtKB:P0A0U4;locus_tag=CCOL_09350;product=Hydrogenase/urease nickel incorporation protein HypA;protein_id=gnl|goettingen|CCOL_09350
gene	860664	861008	+	gene=hypA;locus_tag=CCOL_09350
CDS	861116	862081	-	ID=CCOL_09360;inference=ab initio prediction:Prodigal:2.60,protein motif:CLUSTERS:PRK08487;locus_tag=CCOL_09360;product=DNA polymerase III subunit delta;protein_id=gnl|goettingen|CCOL_09360
gene	861116	862081	-	locus_tag=CCOL_09360
CDS	862074	864008	-	ID=CCOL_09370;eC_number=3.1.13.1;gene=rnr;inference=ab initio prediction:Prodigal:2.60,similar to AA sequence:UniProtKB:P21499;locus_tag=CCOL_09370;product=Ribonuclease R;protein_id=gnl|goettingen|CCOL_09370
gene	862074	864008	-	gene=rnr;locus_tag=CCOL_09370
CDS	864131	865153	+	ID=CCOL_09380;eC_number=1.1.1.86;gene=ilvC;inference=ab initio prediction:Prodigal:2.60,similar to AA sequence:UniProtKB:Q9PHN5;locus_tag=CCOL_09380;product=Ketol-acid reductoisomerase;protein_id=gnl|goettingen|CCOL_09380
gene	864131	865153	+	gene=ilvC;locus_tag=CCOL_09380
CDS	865156	866208	+	ID=CCOL_09390;inference=ab initio prediction:Prodigal:2.60,protein motif:Pfam:PF04748.7;locus_tag=CCOL_09390;product=Divergent polysaccharide deacetylase;protein_id=gnl|goettingen|CCOL_09390
gene	865156	866208	+	locus_tag=CCOL_09390
CDS	866198	866968	+	ID=CCOL_09400;inference=ab initio prediction:Prodigal:2.60,protein motif:CLUSTERS:PRK10736;locus_tag=CCOL_09400;product=hypothetical protein;protein_id=gnl|goettingen|CCOL_09400
gene	866198	866968	+	locus_tag=CCOL_09400
CDS	866965	867345	+	ID=CCOL_09410;eC_number=3.1.-.-;gene=yqgF;inference=ab initio prediction:Prodigal:2.60,similar to AA sequence:UniProtKB:P0A8I1;locus_tag=CCOL_09410;product=Putative Holliday junction resolvase;protein_id=gnl|goettingen|CCOL_09410
gene	866965	867345	+	gene=yqgF;locus_tag=CCOL_09410
CDS	867335	868210	+	ID=CCOL_09420;eC_number=2.1.1.178;gene=rsmF;inference=ab initio prediction:Prodigal:2.60,similar to AA sequence:UniProtKB:P76273;locus_tag=CCOL_09420;product=Ribosomal RNA small subunit methyltransferase F;protein_id=gnl|goettingen|CCOL_09420
gene	867335	868210	+	gene=rsmF;locus_tag=CCOL_09420
CDS	868433	868933	-	ID=CCOL_09430;eC_number=1.8.4.11;gene=mrsA;inference=ab initio prediction:Prodigal:2.60,similar to AA sequence:UniProtKB:Q9PHN0;locus_tag=CCOL_09430;product=Peptide methionine sulfoxide reductase MsrA;protein_id=gnl|goettingen|CCOL_09430
gene	868433	868933	-	gene=mrsA;locus_tag=CCOL_09430
CDS	868981	869499	-	ID=CCOL_09440;eC_number=3.6.1.1;gene=ppa;inference=ab initio prediction:Prodigal:2.60,similar to AA sequence:UniProtKB:P56153;locus_tag=CCOL_09440;product=Inorganic pyrophosphatase;protein_id=gnl|goettingen|CCOL_09440
gene	868981	869499	-	gene=ppa;locus_tag=CCOL_09440
CDS	869509	870084	-	ID=CCOL_09450;eC_number=2.7.4.3;gene=adk;inference=ab initio prediction:Prodigal:2.60,similar to AA sequence:UniProtKB:P49973;locus_tag=CCOL_09450;product=Adenylate kinase;protein_id=gnl|goettingen|CCOL_09450
gene	869509	870084	-	gene=adk;locus_tag=CCOL_09450
CDS	870081	871832	-	ID=CCOL_09460;eC_number=6.1.1.12;gene=aspS;inference=ab initio prediction:Prodigal:2.60,similar to AA sequence:UniProtKB:P21889;locus_tag=CCOL_09460;product=Aspartate--tRNA ligase;protein_id=gnl|goettingen|CCOL_09460
gene	870081	871832	-	gene=aspS;locus_tag=CCOL_09460
CDS	871925	872785	+	ID=CCOL_09470;eC_number=2.7.1.23;gene=ppnK;inference=ab initio prediction:Prodigal:2.60,similar to AA sequence:UniProtKB:Q8ZH09;locus_tag=CCOL_09470;product=putative inorganic polyphosphate/ATP-NAD kinase;protein_id=gnl|goettingen|CCOL_09470
gene	871925	872785	+	gene=ppnK;locus_tag=CCOL_09470
CDS	872785	874308	+	ID=CCOL_09480;gene=recN;inference=ab initio prediction:Prodigal:2.60,similar to AA sequence:UniProtKB:P05824;locus_tag=CCOL_09480;product=DNA repair protein RecN;protein_id=gnl|goettingen|CCOL_09480
gene	872785	874308	+	gene=recN;locus_tag=CCOL_09480
CDS	874397	875641	+	ID=CCOL_09490;gene=pleD;inference=ab initio prediction:Prodigal:2.60,similar to AA sequence:UniProtKB:Q9A5I5;locus_tag=CCOL_09490;product=Response regulator PleD;protein_id=gnl|goettingen|CCOL_09490
gene	874397	875641	+	gene=pleD;locus_tag=CCOL_09490
CDS	875632	876444	+	ID=CCOL_09500;eC_number=3.1.21.-;gene=ycfH;inference=ab initio prediction:Prodigal:2.60,similar to AA sequence:UniProtKB:P0AFQ7;locus_tag=CCOL_09500;product=putative deoxyribonuclease YcfH;protein_id=gnl|goettingen|CCOL_09500
gene	875632	876444	+	gene=ycfH;locus_tag=CCOL_09500
CDS	876447	877580	+	ID=CCOL_09510;eC_number=4.2.2.-;gene=mltD;inference=ab initio prediction:Prodigal:2.60,similar to AA sequence:UniProtKB:P0AEZ7;locus_tag=CCOL_09510;product=Membrane-bound lytic murein transglycosylase D precursor;protein_id=gnl|goettingen|CCOL_09510
gene	876447	877580	+	gene=mltD;locus_tag=CCOL_09510
CDS	877525	878364	+	ID=CCOL_09520;inference=ab initio prediction:Prodigal:2.60,similar to AA sequence:UniProtKB:Q57092;locus_tag=CCOL_09520;product=RlpA-like protein precursor;protein_id=gnl|goettingen|CCOL_09520
gene	877525	878364	+	locus_tag=CCOL_09520
CDS	878368	878856	+	ID=CCOL_09530;eC_number=3.1.3.45;gene=kdsC;inference=ab initio prediction:Prodigal:2.60,similar to AA sequence:UniProtKB:Q8ZB47;locus_tag=CCOL_09530;product=3-deoxy-D-manno-octulosonate 8-phosphate phosphatase KdsC;protein_id=gnl|goettingen|CCOL_09530
gene	878368	878856	+	gene=kdsC;locus_tag=CCOL_09530
CDS	878847	879359	+	ID=CCOL_09540;inference=ab initio prediction:Prodigal:2.60;locus_tag=CCOL_09540;product=hypothetical protein;protein_id=gnl|goettingen|CCOL_09540
gene	878847	879359	+	locus_tag=CCOL_09540
CDS	879344	879802	+	ID=CCOL_09550;inference=ab initio prediction:Prodigal:2.60,protein motif:CLUSTERS:PRK10894;locus_tag=CCOL_09550;product=lipopolysaccharide transport periplasmic protein LptA;protein_id=gnl|goettingen|CCOL_09550
gene	879344	879802	+	locus_tag=CCOL_09550
CDS	879799	880389	+	ID=CCOL_09560;gene=engB_2;inference=ab initio prediction:Prodigal:2.60,similar to AA sequence:UniProtKB:P0A6P7;locus_tag=CCOL_09560;product=putative GTP-binding protein EngB;protein_id=gnl|goettingen|CCOL_09560
gene	879799	880389	+	gene=engB_2;locus_tag=CCOL_09560
CDS	880391	880885	+	ID=CCOL_09570;inference=ab initio prediction:Prodigal:2.60;locus_tag=CCOL_09570;product=hypothetical protein;protein_id=gnl|goettingen|CCOL_09570
gene	880391	880885	+	locus_tag=CCOL_09570
CDS	880885	882720	+	ID=CCOL_09580;gene=spoVD;inference=ab initio prediction:Prodigal:2.60,similar to AA sequence:UniProtKB:Q03524;locus_tag=CCOL_09580;product=Stage V sporulation protein D;protein_id=gnl|goettingen|CCOL_09580
gene	880885	882720	+	gene=spoVD;locus_tag=CCOL_09580
CDS	882753	884540	-	ID=CCOL_09590;eC_number=3.4.13.9;gene=pepQ;inference=ab initio prediction:Prodigal:2.60,similar to AA sequence:UniProtKB:Q9S6S1;locus_tag=CCOL_09590;product=Xaa-Pro dipeptidase;protein_id=gnl|goettingen|CCOL_09590
gene	882753	884540	-	gene=pepQ;locus_tag=CCOL_09590
CDS	884625	885182	-	ID=CCOL_09600;inference=ab initio prediction:Prodigal:2.60;locus_tag=CCOL_09600;product=hypothetical protein;protein_id=gnl|goettingen|CCOL_09600
gene	884625	885182	-	locus_tag=CCOL_09600
CDS	885182	886255	-	ID=CCOL_09610;inference=ab initio prediction:Prodigal:2.60;locus_tag=CCOL_09610;product=hypothetical protein;protein_id=gnl|goettingen|CCOL_09610
gene	885182	886255	-	locus_tag=CCOL_09610
CDS	886245	887120	-	ID=CCOL_09620;gene=era;inference=ab initio prediction:Prodigal:2.60,similar to AA sequence:UniProtKB:P42182;locus_tag=CCOL_09620;product=GTPase Era;protein_id=gnl|goettingen|CCOL_09620
gene	886245	887120	-	gene=era;locus_tag=CCOL_09620
CDS	887117	887806	-	ID=CCOL_09630;gene=clpY;inference=ab initio prediction:Prodigal:2.60,similar to AA sequence:UniProtKB:P39778;locus_tag=CCOL_09630;product=ATP-dependent protease ATPase subunit ClpY;protein_id=gnl|goettingen|CCOL_09630
gene	887117	887806	-	gene=clpY;locus_tag=CCOL_09630
CDS	887803	888327	-	ID=CCOL_09640;gene=hslU;inference=ab initio prediction:Prodigal:2.60,similar to AA sequence:UniProtKB:Q48PI5;locus_tag=CCOL_09640;product=ATP-dependent protease ATPase subunit HslU;protein_id=gnl|goettingen|CCOL_09640
gene	887803	888327	-	gene=hslU;locus_tag=CCOL_09640
CDS	888431	888973	-	ID=CCOL_09650;eC_number=3.4.25.2;gene=hslV;inference=ab initio prediction:Prodigal:2.60,similar to AA sequence:UniProtKB:P43772;locus_tag=CCOL_09650;product=ATP-dependent protease subunit HslV;protein_id=gnl|goettingen|CCOL_09650
gene	888431	888973	-	gene=hslV;locus_tag=CCOL_09650
CDS	888973	889416	-	ID=CCOL_09660;gene=rplI;inference=ab initio prediction:Prodigal:2.60,similar to AA sequence:UniProtKB:P02417;locus_tag=CCOL_09660;product=50S ribosomal protein L9;protein_id=gnl|goettingen|CCOL_09660
gene	888973	889416	-	gene=rplI;locus_tag=CCOL_09660
CDS	889432	890652	-	ID=CCOL_09670;eC_number=6.3.4.5;gene=argG;inference=ab initio prediction:Prodigal:2.60,similar to AA sequence:UniProtKB:Q3K7K0;locus_tag=CCOL_09670;product=Argininosuccinate synthase;protein_id=gnl|goettingen|CCOL_09670
gene	889432	890652	-	gene=argG;locus_tag=CCOL_09670
CDS	890792	891037	+	ID=CCOL_09680;inference=ab initio prediction:Prodigal:2.60,protein motif:Pfam:PF01479.19;locus_tag=CCOL_09680;product=S4 domain protein;protein_id=gnl|goettingen|CCOL_09680
gene	890792	891037	+	locus_tag=CCOL_09680
CDS	891034	891441	+	ID=CCOL_09690;gene=tsaE;inference=ab initio prediction:Prodigal:2.60,similar to AA sequence:UniProtKB:O05515;locus_tag=CCOL_09690;product=tRNA threonylcarbamoyladenosine biosynthesis protein TsaE;protein_id=gnl|goettingen|CCOL_09690
gene	891034	891441	+	gene=tsaE;locus_tag=CCOL_09690
CDS	891434	892162	+	ID=CCOL_09700;eC_number=3.6.3.-;gene=lptB;inference=ab initio prediction:Prodigal:2.60,similar to AA sequence:UniProtKB:P45073;locus_tag=CCOL_09700;product=Lipopolysaccharide export system ATP-binding protein LptB;protein_id=gnl|goettingen|CCOL_09700
gene	891434	892162	+	gene=lptB;locus_tag=CCOL_09700
CDS	892162	893412	+	ID=CCOL_09710;gene=rpoN;inference=ab initio prediction:Prodigal:2.60,similar to AA sequence:UniProtKB:P0A171;locus_tag=CCOL_09710;product=RNA polymerase sigma-54 factor;protein_id=gnl|goettingen|CCOL_09710
gene	892162	893412	+	gene=rpoN;locus_tag=CCOL_09710
CDS	893600	895024	+	ID=CCOL_09720;gene=dcuB;inference=ab initio prediction:Prodigal:2.60,similar to AA sequence:UniProtKB:P0ABN9;locus_tag=CCOL_09720;product=Anaerobic C4-dicarboxylate transporter DcuB;protein_id=gnl|goettingen|CCOL_09720
gene	893600	895024	+	gene=dcuB;locus_tag=CCOL_09720
CDS	895059	897032	-	ID=CCOL_09730;gene=uvrB;inference=ab initio prediction:Prodigal:2.60,similar to AA sequence:UniProtKB:P37954;locus_tag=CCOL_09730;product=UvrABC system protein B;protein_id=gnl|goettingen|CCOL_09730
gene	895059	897032	-	gene=uvrB;locus_tag=CCOL_09730
CDS	897186	897416	+	ID=CCOL_09740;inference=ab initio prediction:Prodigal:2.60;locus_tag=CCOL_09740;product=hypothetical protein;protein_id=gnl|goettingen|CCOL_09740
gene	897186	897416	+	locus_tag=CCOL_09740
CDS	897406	897651	+	ID=CCOL_09750;inference=ab initio prediction:Prodigal:2.60;locus_tag=CCOL_09750;product=hypothetical protein;protein_id=gnl|goettingen|CCOL_09750
gene	897406	897651	+	locus_tag=CCOL_09750
CDS	897648	898094	+	ID=CCOL_09760;inference=ab initio prediction:Prodigal:2.60;locus_tag=CCOL_09760;product=hypothetical protein;protein_id=gnl|goettingen|CCOL_09760
gene	897648	898094	+	locus_tag=CCOL_09760
CDS	898091	899929	+	ID=CCOL_09770;eC_number=3.6.4.-;gene=priA;inference=ab initio prediction:Prodigal:2.60,similar to AA sequence:UniProtKB:P17888;locus_tag=CCOL_09770;product=Primosomal protein N';protein_id=gnl|goettingen|CCOL_09770
gene	898091	899929	+	gene=priA;locus_tag=CCOL_09770
CDS	899989	901062	+	ID=CCOL_09780;eC_number=1.17.7.1;gene=ispG;inference=ab initio prediction:Prodigal:2.60,similar to AA sequence:UniProtKB:Q81LV7;locus_tag=CCOL_09780;product=4-hydroxy-3-methylbut-2-en-1-yl diphosphate synthase;protein_id=gnl|goettingen|CCOL_09780
gene	899989	901062	+	gene=ispG;locus_tag=CCOL_09780
CDS	901146	901844	-	ID=CCOL_09790;gene=flgH;inference=ab initio prediction:Prodigal:2.60,similar to AA sequence:UniProtKB:Q9PPM0;locus_tag=CCOL_09790;product=Flagellar L-ring protein precursor;protein_id=gnl|goettingen|CCOL_09790
gene	901146	901844	-	gene=flgH;locus_tag=CCOL_09790
CDS	901949	903451	+	ID=CCOL_09800;eC_number=2.3.1.8;gene=pta;inference=ab initio prediction:Prodigal:2.60,similar to AA sequence:UniProtKB:Q8ZND6;locus_tag=CCOL_09800;product=Phosphate acetyltransferase;protein_id=gnl|goettingen|CCOL_09800
gene	901949	903451	+	gene=pta;locus_tag=CCOL_09800
CDS	903465	904655	+	ID=CCOL_09810;eC_number=2.7.2.1;gene=ackA;inference=ab initio prediction:Prodigal:2.60,similar to AA sequence:UniProtKB:Q9WYB1;locus_tag=CCOL_09810;product=Acetate kinase;protein_id=gnl|goettingen|CCOL_09810
gene	903465	904655	+	gene=ackA;locus_tag=CCOL_09810
CDS	904729	905220	+	ID=CCOL_09820;inference=ab initio prediction:Prodigal:2.60;locus_tag=CCOL_09820;product=hypothetical protein;protein_id=gnl|goettingen|CCOL_09820
gene	904729	905220	+	locus_tag=CCOL_09820
CDS	905208	905678	-	ID=CCOL_09830;inference=ab initio prediction:Prodigal:2.60;locus_tag=CCOL_09830;product=hypothetical protein;protein_id=gnl|goettingen|CCOL_09830
gene	905208	905678	-	locus_tag=CCOL_09830
CDS	905737	906093	-	ID=CCOL_09840;inference=ab initio prediction:Prodigal:2.60;locus_tag=CCOL_09840;product=hypothetical protein;protein_id=gnl|goettingen|CCOL_09840
gene	905737	906093	-	locus_tag=CCOL_09840
CDS	906093	907028	-	ID=CCOL_09850;eC_number=2.1.1.199;gene=rsmH;inference=ab initio prediction:Prodigal:2.60,similar to AA sequence:UniProtKB:P60392;locus_tag=CCOL_09850;product=Ribosomal RNA small subunit methyltransferase H;protein_id=gnl|goettingen|CCOL_09850
gene	906093	907028	-	gene=rsmH;locus_tag=CCOL_09850
CDS	907181	908668	+	ID=CCOL_09860;eC_number=5.2.1.8;gene=ppiD;inference=ab initio prediction:Prodigal:2.60,similar to AA sequence:UniProtKB:P0ADY1;locus_tag=CCOL_09860;product=Peptidyl-prolyl cis-trans isomerase D;protein_id=gnl|goettingen|CCOL_09860
gene	907181	908668	+	gene=ppiD;locus_tag=CCOL_09860
CDS	908671	910053	+	ID=CCOL_09870;gene=ftsA;inference=ab initio prediction:Prodigal:2.60,similar to AA sequence:UniProtKB:Q9K0X8;locus_tag=CCOL_09870;product=Cell division protein FtsA;protein_id=gnl|goettingen|CCOL_09870
gene	908671	910053	+	gene=ftsA;locus_tag=CCOL_09870
CDS	910070	911182	+	ID=CCOL_09880;gene=ftsZ;inference=ab initio prediction:Prodigal:2.60,similar to AA sequence:UniProtKB:Q5HQ06;locus_tag=CCOL_09880;product=Cell division protein FtsZ;protein_id=gnl|goettingen|CCOL_09880
gene	910070	911182	+	gene=ftsZ;locus_tag=CCOL_09880
CDS	911506	912318	+	ID=CCOL_09890;gene=flgG_1;inference=ab initio prediction:Prodigal:2.60,similar to AA sequence:UniProtKB:P0A1J3;locus_tag=CCOL_09890;product=Flagellar basal-body rod protein FlgG;protein_id=gnl|goettingen|CCOL_09890
gene	911506	912318	+	gene=flgG_1;locus_tag=CCOL_09890
CDS	912349	913140	+	ID=CCOL_09900;gene=flgG_2;inference=ab initio prediction:Prodigal:2.60,similar to AA sequence:UniProtKB:P0A1J3;locus_tag=CCOL_09900;product=Flagellar basal-body rod protein FlgG;protein_id=gnl|goettingen|CCOL_09900
gene	912349	913140	+	gene=flgG_2;locus_tag=CCOL_09900
CDS	913384	914814	-	ID=CCOL_09910;eC_number=6.3.1.2;gene=glnA;inference=ab initio prediction:Prodigal:2.60,similar to AA sequence:UniProtKB:Q9HU65;locus_tag=CCOL_09910;product=Glutamine synthetase;protein_id=gnl|goettingen|CCOL_09910
gene	913384	914814	-	gene=glnA;locus_tag=CCOL_09910
CDS	915013	915717	+	ID=CCOL_09920;inference=ab initio prediction:Prodigal:2.60;locus_tag=CCOL_09920;product=hypothetical protein;protein_id=gnl|goettingen|CCOL_09920
gene	915013	915717	+	locus_tag=CCOL_09920
CDS	915714	916970	+	ID=CCOL_09930;eC_number=3.4.-.-;gene=yhbU;inference=ab initio prediction:Prodigal:2.60,similar to AA sequence:UniProtKB:P45527;locus_tag=CCOL_09930;product=putative protease YhbU precursor;protein_id=gnl|goettingen|CCOL_09930
gene	915714	916970	+	gene=yhbU;locus_tag=CCOL_09930
CDS	916967	917461	+	ID=CCOL_09940;eC_number=5.4.99.18;gene=purE;inference=ab initio prediction:Prodigal:2.60,similar to AA sequence:UniProtKB:Q9WYS7;locus_tag=CCOL_09940;product=N5-carboxyaminoimidazole ribonucleotide mutase;protein_id=gnl|goettingen|CCOL_09940
gene	916967	917461	+	gene=purE;locus_tag=CCOL_09940
CDS	917474	918007	+	ID=CCOL_09950;inference=ab initio prediction:Prodigal:2.60;locus_tag=CCOL_09950;product=hypothetical protein;protein_id=gnl|goettingen|CCOL_09950
gene	917474	918007	+	locus_tag=CCOL_09950
CDS	918029	918892	+	ID=CCOL_09960;eC_number=6.1.1.14;gene=glyQ;inference=ab initio prediction:Prodigal:2.60,similar to AA sequence:UniProtKB:A1VZ59;locus_tag=CCOL_09960;product=Glycine--tRNA ligase alpha subunit;protein_id=gnl|goettingen|CCOL_09960
gene	918029	918892	+	gene=glyQ;locus_tag=CCOL_09960
CDS	918879	919604	+	ID=CCOL_09970;eC_number=3.5.4.16;inference=ab initio prediction:Prodigal:2.60,similar to AA sequence:UniProtKB:O25613;locus_tag=CCOL_09970;product=GTP cyclohydrolase 1 type 2;protein_id=gnl|goettingen|CCOL_09970
gene	918879	919604	+	locus_tag=CCOL_09970
CDS	919614	920330	+	ID=CCOL_09980;gene=smc;inference=ab initio prediction:Prodigal:2.60,protein motif:HAMAP:MF_01894;locus_tag=CCOL_09980;product=Chromosome partition protein Smc;protein_id=gnl|goettingen|CCOL_09980
gene	919614	920330	+	gene=smc;locus_tag=CCOL_09980
CDS	920327	921484	+	ID=CCOL_09990;eC_number=2.4.99.12;gene=waaA;inference=ab initio prediction:Prodigal:2.60,similar to AA sequence:UniProtKB:P0AC75;locus_tag=CCOL_09990;product=3-deoxy-D-manno-octulosonic acid transferase;protein_id=gnl|goettingen|CCOL_09990
gene	920327	921484	+	gene=waaA;locus_tag=CCOL_09990
CDS	921465	922217	+	ID=CCOL_10000;eC_number=5.4.99.23;gene=rluD_3;inference=ab initio prediction:Prodigal:2.60,similar to AA sequence:UniProtKB:P33643;locus_tag=CCOL_10000;product=Ribosomal large subunit pseudouridine synthase D;protein_id=gnl|goettingen|CCOL_10000
[truncated: 1,703 more rows]
